# Supplementary material for: Divergent fates of antigen-specific CD8+ T cell clones in mice with acute leukemia
Source: Cell Rep. Author manuscript; Available in PMC 2021 Dec 9. (PMC8656370; doi:10.1016/j.celrep.2021.109991)
Supplement: 2 [file NIHMS1756258-supplement-2.csv]

Supplementary Table 1. Related to Figure 3. TCRtg101 differentially expressed genes.
	gene	symbol	l2FC_early_vs_naive	p_adj_early_vs_naive	sig_early_vs_naive	l2FC_mid_vs_naive	p_adj_mid_vs_naive	sig_mid_vs_naive	l2FC_late_vs_naive	p_adj_late_vs_naive	sig_late_vs_naive	l2FC_mid_vs_early	p_adj_mid_vs_early	sig_mid_vs_early	l2FC_late_vs_early	p_adj_late_vs_early	sig_late_vs_early	l2FC_late_vs_mid	p_adj_late_vs_mid	sig_late_vs_mid
2	ENSMUSG00000000028.15	Cdc45	2.736978776	0.068216357	FALSE	4.711758972	2.18E-08	TRUE	4.930125441	1.17E-07	TRUE	1.974780196	0.268022604	FALSE	2.193146666	0.108816989	FALSE	0.218366469	1	FALSE
6	ENSMUSG00000000078.7	Klf6	-0.507287489	0.972399311	FALSE	-2.383893492	0.001347295	TRUE	-2.314875768	0.005240641	TRUE	-1.876606003	0.196473785	FALSE	-1.807588279	0.129967735	FALSE	0.069017724	1	FALSE
14	ENSMUSG00000000149.10	Gna12	-2.527074368	0.007983767	TRUE	0.112660636	0.90676677	FALSE	0.500810491	0.565099448	FALSE	2.639735003	0.00419744	TRUE	3.027884859	0.0011842	TRUE	0.388149856	1	FALSE
16	ENSMUSG00000000171.5	Sdhd	0.319071869	0.930827681	FALSE	0.91188877	0.012856308	TRUE	1.070575226	0.007979394	TRUE	0.592816901	0.497003517	FALSE	0.751503358	0.20638086	FALSE	0.158686456	1	FALSE
18	ENSMUSG00000000194.13	Gpr107	0.141293776	0.953430355	FALSE	0.44238519	0.011994017	TRUE	0.298580427	0.154119843	FALSE	0.301091414	0.452236322	FALSE	0.157286651	0.640710876	FALSE	-0.143804763	1	FALSE
23	ENSMUSG00000000278.10	Scpep1	0.243707192	0.965235238	FALSE	0.784328033	0.015127529	TRUE	0.907894537	0.010638119	TRUE	0.54062084	0.470981726	FALSE	0.664187344	0.200868633	FALSE	0.123566504	1	FALSE
25	ENSMUSG00000000290.13	Itgb2	0.561908774	0.411187906	FALSE	0.586049377	0.033797448	TRUE	0.553693906	0.076032263	FALSE	0.024140602	0.990465485	FALSE	-0.008214868	0.993248754	FALSE	-0.03235547	1	FALSE
26	ENSMUSG00000000295.13	Hddc2	0.257399624	0.94829627	FALSE	0.6698274	0.033011952	TRUE	1.173064203	0.000436311	TRUE	0.412427776	0.61133511	FALSE	0.915664579	0.048767993	TRUE	0.503236803	0.825453201	FALSE
27	ENSMUSG00000000303.12	Cdh1	3.674572454	0.375375111	FALSE	1.833431725	0.340833823	FALSE	-1.787547676	0.44289727	FALSE	-1.84114073	0.703177608	FALSE	-5.462120131	0.046906845	TRUE	-3.620979401	0.64325849	FALSE
28	ENSMUSG00000000317.11	Bcl6b	5.551919613	0.123252907	FALSE	6.350927582	0.002288738	TRUE	7.409579939	0.000621991	TRUE	0.799007968	0.900435127	FALSE	1.857660326	0.519248853	FALSE	1.058652357	1	FALSE
30	ENSMUSG00000000326.13	Comt	0.412969084	0.961006722	FALSE	0.947709994	0.084106084	FALSE	1.365577113	0.020197257	TRUE	0.53474091	0.734182995	FALSE	0.952608029	0.274685603	FALSE	0.417867119	1	FALSE
31	ENSMUSG00000000339.14	Rtca	0.078769627	1	FALSE	0.55519631	0.091475424	FALSE	0.950372965	0.006268289	TRUE	0.476426682	0.545491692	FALSE	0.871603337	0.071203124	FALSE	0.395176655	1	FALSE
41	ENSMUSG00000000409.14	Lck	-1.068900907	0.000154775	TRUE	-0.79731807	0.00027906	TRUE	-1.343382448	1.08E-08	TRUE	0.271582836	0.663793502	FALSE	-0.274481542	0.508842671	FALSE	-0.546064378	0.360900174	FALSE
44	ENSMUSG00000000440.12	Pparg	-7.111098591	0.228289061	FALSE	-0.581992097	0.866915697	FALSE	1.645900206	0.613594674	FALSE	6.529106493	0.270672037	FALSE	8.756998797	0.036668832	TRUE	2.227892304	1	FALSE
47	ENSMUSG00000000489.7	Pdgfb	4.021861303	0.066832075	FALSE	4.362453097	0.000834897	TRUE	4.483109848	0.001636708	TRUE	0.340591794	0.960202186	FALSE	0.461248544	0.87595971	FALSE	0.120656751	1	FALSE
50	ENSMUSG00000000532.11	Acvr1b	-0.611020796	0.857957171	FALSE	-1.943940411	0.000244784	TRUE	-1.946695527	0.001359602	TRUE	-1.332919615	0.203725595	FALSE	-1.33567473	0.127257645	FALSE	-0.002755115	1	FALSE
51	ENSMUSG00000000538.18	Tom1l2	1.461198959	0.810801249	FALSE	-1.405928509	0.273279374	FALSE	-3.232944194	0.021732306	TRUE	-2.867127468	0.200386749	FALSE	-4.694143152	0.00898405	TRUE	-1.827015684	0.930811654	FALSE
54	ENSMUSG00000000563.17	Atp5pb	0.27798955	0.961474554	FALSE	0.647538354	0.083703219	FALSE	0.856155923	0.03521931	TRUE	0.369548804	0.732521901	FALSE	0.578166373	0.34442364	FALSE	0.208617569	1	FALSE
57	ENSMUSG00000000581.8	C1d	0.15500254	0.994779086	FALSE	0.903896359	0.01543453	TRUE	1.31519832	0.00109238	TRUE	0.74889382	0.339229319	FALSE	1.16019578	0.035864632	TRUE	0.41130196	1	FALSE
58	ENSMUSG00000000594.7	Gm2a	-0.457398557	0.591454196	FALSE	0.40877583	0.155546722	FALSE	0.674836409	0.026667362	TRUE	0.866174387	0.044999812	TRUE	1.132234966	0.003207079	TRUE	0.266060579	1	FALSE
59	ENSMUSG00000000600.15	Krit1	0.223775846	0.990030916	FALSE	-0.069665493	0.914967011	FALSE	-1.226689464	0.016967156	TRUE	-0.293441339	0.85548947	FALSE	-1.45046531	0.034014593	TRUE	-1.157023972	0.312254141	FALSE
61	ENSMUSG00000000617.14	Grm6	1.789307095	0.876270425	FALSE	-0.48983587	0.834216829	FALSE	-5.644064564	0.028574561	TRUE	-2.279142965	0.60943681	FALSE	-7.433371659	0.018473626	TRUE	-5.154228694	0.460082694	FALSE
62	ENSMUSG00000000627.15	Sema4f	-0.286130575	0.982682933	FALSE	-1.658407924	0.001498397	TRUE	-1.429826439	0.015665628	TRUE	-1.372277349	0.167158164	FALSE	-1.143695864	0.182167297	FALSE	0.228581485	1	FALSE
63	ENSMUSG00000000628.10	Hk2	3.804398539	0.009312936	TRUE	4.436473252	5.62E-06	TRUE	4.173296268	0.000147045	TRUE	0.632074713	0.863914716	FALSE	0.368897729	0.874680081	FALSE	-0.263176984	1	FALSE
66	ENSMUSG00000000686.11	Abhd15	-0.179242275	1	FALSE	-2.520429688	0.00183555	TRUE	-1.994004579	0.030661083	TRUE	-2.341187413	0.104972616	FALSE	-1.814762304	0.168969142	FALSE	0.526425109	1	FALSE
69	ENSMUSG00000000732.9	Icosl	-0.708519512	0.953430355	FALSE	-2.4738131	0.005723257	TRUE	-2.317950296	0.024409378	TRUE	-1.765293588	0.360959937	FALSE	-1.609430784	0.291522434	FALSE	0.155862804	1	FALSE
77	ENSMUSG00000000782.15	Tcf7	-0.672300734	0.665996114	FALSE	-0.893892631	0.044240597	TRUE	-0.965311028	0.051055128	FALSE	-0.221591897	0.900988539	FALSE	-0.293010294	0.742938575	FALSE	-0.071418398	1	FALSE
78	ENSMUSG00000000787.12	Ddx3x	0.133218199	0.979701434	FALSE	-0.035947842	0.914643254	FALSE	-0.597969266	0.020743377	TRUE	-0.169166041	0.827249488	FALSE	-0.731187465	0.034584197	TRUE	-0.562021424	0.348091211	FALSE
79	ENSMUSG00000000804.14	Usp32	-0.599042617	0.54352067	FALSE	-1.008642733	0.002439391	TRUE	-1.461845987	7.63E-05	TRUE	-0.409600116	0.654595385	FALSE	-0.862803369	0.107963115	FALSE	-0.453203254	0.989849852	FALSE
81	ENSMUSG00000000817.10	Fasl	3.42875643	0.264566798	FALSE	4.576899412	0.001278946	TRUE	5.294905383	0.000663321	TRUE	1.148142982	0.805839988	FALSE	1.866148953	0.462057172	FALSE	0.718005971	1	FALSE
85	ENSMUSG00000000838.17	Fmr1	1.117736597	0.973734745	FALSE	3.640330531	0.046570278	TRUE	0.758112355	0.774381641	FALSE	2.522593934	0.578352161	FALSE	-0.359624242	0.936978267	FALSE	-2.882218177	0.867032495	FALSE
87	ENSMUSG00000000884.17	Gnb1l	0.843660718	0.857957171	FALSE	1.696837973	0.023120194	TRUE	1.450342077	0.086656324	FALSE	0.853177255	0.675722419	FALSE	0.606681359	0.670055099	FALSE	-0.246495896	1	FALSE
88	ENSMUSG00000000902.13	Smarcb1	0.715010253	0.835425508	FALSE	1.565963349	0.009151023	TRUE	1.876341254	0.004373081	TRUE	0.850953097	0.579709414	FALSE	1.161331001	0.239699729	FALSE	0.310377905	1	FALSE
89	ENSMUSG00000000915.15	Hip1r	0.160502087	0.984736559	FALSE	0.706505503	0.021555594	TRUE	1.151889344	0.000472779	TRUE	0.546003415	0.435539773	FALSE	0.991387257	0.028487988	TRUE	0.445383841	0.921217013	FALSE
91	ENSMUSG00000000934.9	Top1mt	1.033158151	0.243166184	FALSE	1.258518676	0.002835098	TRUE	0.792828342	0.107477675	FALSE	0.225360525	0.892530005	FALSE	-0.240329809	0.786402863	FALSE	-0.465690335	1	FALSE
97	ENSMUSG00000000982.5	Ccl3	7.967784463	1.70E-05	TRUE	7.984758582	1.26E-08	TRUE	7.251252025	4.71E-06	TRUE	0.01697412	1	FALSE	-0.716532438	0.823058993	FALSE	-0.733506557	1	FALSE
99	ENSMUSG00000001016.12	Ilf2	0.396973332	0.803187574	FALSE	0.581367497	0.06667893	FALSE	0.775973265	0.024298098	TRUE	0.184394165	0.871860231	FALSE	0.378999933	0.494643596	FALSE	0.194605767	1	FALSE
100	ENSMUSG00000001018.15	Snapin	-1.185099772	0.696706797	FALSE	-0.516558804	0.58985747	FALSE	-1.984506764	0.031734956	TRUE	0.668540968	0.795736812	FALSE	-0.799406992	0.604299702	FALSE	-1.46794796	0.749180131	FALSE
101	ENSMUSG00000001020.8	S100a4	2.587173197	0.296371411	FALSE	5.68261149	6.48E-08	TRUE	6.23374566	9.03E-08	TRUE	3.095438294	0.114640327	FALSE	3.646572463	0.026585694	TRUE	0.551134169	1	FALSE
102	ENSMUSG00000001025.8	S100a6	2.077150846	0.307087912	FALSE	3.773393346	1.60E-05	TRUE	3.56916132	0.000280234	TRUE	1.6962425	0.396598641	FALSE	1.492010475	0.329237027	FALSE	-0.204232026	1	FALSE
108	ENSMUSG00000001054.9	Rmnd5b	0.460499666	0.995633156	FALSE	-1.271155573	0.34735114	FALSE	-3.083748814	0.02711237	TRUE	-1.73165524	0.574768636	FALSE	-3.54424848	0.061700826	FALSE	-1.812593241	0.92951229	FALSE
109	ENSMUSG00000001056.3	Nhp2	1.305327073	0.422638765	FALSE	1.664852129	0.009172767	TRUE	1.675604761	0.018733526	TRUE	0.359525057	0.883973108	FALSE	0.370277688	0.782552102	FALSE	0.010752631	1	FALSE
111	ENSMUSG00000001065.15	Zfp276	-0.630972986	0.448683464	FALSE	-1.046582491	0.000883517	TRUE	-1.85905332	6.06E-08	TRUE	-0.415609505	0.629646607	FALSE	-1.228080334	0.008732404	TRUE	-0.812470829	0.332060045	FALSE
112	ENSMUSG00000001082.12	Mfsd10	2.065908416	0.414239342	FALSE	2.300343845	0.023037579	TRUE	3.124461371	0.004211787	TRUE	0.234435429	0.965417745	FALSE	1.058552956	0.561888212	FALSE	0.824117527	1	FALSE
115	ENSMUSG00000001100.10	Poldip2	0.454472344	0.858135439	FALSE	0.9246035	0.023504764	TRUE	0.922111178	0.043864819	TRUE	0.470131156	0.67887041	FALSE	0.467638834	0.526684352	FALSE	-0.002492322	1	FALSE
116	ENSMUSG00000001105.15	Ift20	-0.070471999	1	FALSE	0.913953932	0.039500509	TRUE	0.880149169	0.078775846	FALSE	0.984425931	0.267988098	FALSE	0.950621167	0.175058872	FALSE	-0.033804764	1	FALSE
118	ENSMUSG00000001123.15	Lgals9	0.080996194	0.989859197	FALSE	0.348456276	0.033123946	TRUE	0.439438374	0.014248988	TRUE	0.267460082	0.480096085	FALSE	0.358442179	0.166204909	FALSE	0.090982098	1	FALSE
119	ENSMUSG00000001127.12	Araf	-1.441679278	0.627423672	FALSE	-2.646162974	0.003066084	TRUE	-1.286424501	0.229872802	FALSE	-1.204483696	0.616333486	FALSE	0.155254777	0.946234481	FALSE	1.359738473	0.913388478	FALSE
120	ENSMUSG00000001128.7	Cfp	-3.829500269	0.032269857	TRUE	-4.337725641	0.000108889	TRUE	-4.048291234	0.001454409	TRUE	-0.508225372	0.920182431	FALSE	-0.218790965	0.94232213	FALSE	0.289434407	1	FALSE
125	ENSMUSG00000001156.9	Mxd1	-0.372968425	0.874804036	FALSE	-0.764250479	0.032950027	TRUE	-0.835928741	0.037647444	TRUE	-0.391282054	0.70098253	FALSE	-0.462960316	0.465907456	FALSE	-0.071678262	1	FALSE
127	ENSMUSG00000001158.13	Snrnp27	0.016000947	1	FALSE	0.684602821	0.027874513	TRUE	0.941987592	0.005278318	TRUE	0.668601874	0.292318078	FALSE	0.925986644	0.045484859	TRUE	0.257384771	1	FALSE
129	ENSMUSG00000001173.15	Ocrl	-0.522756703	0.869931167	FALSE	-1.06130028	0.031891535	TRUE	-1.059920355	0.064027107	FALSE	-0.538543577	0.697027927	FALSE	-0.537163652	0.555834268	FALSE	0.001379925	1	FALSE
130	ENSMUSG00000001175.15	Calm1	-0.114242695	0.990030916	FALSE	0.519654912	0.03391365	TRUE	0.6035749	0.025728189	TRUE	0.633897607	0.158084216	FALSE	0.717817594	0.0497753	TRUE	0.083919988	1	FALSE
133	ENSMUSG00000001228.14	Uhrf1	3.285848201	0.093186502	FALSE	4.271506021	0.000102695	TRUE	4.464976276	0.000254153	TRUE	0.98565782	0.783504436	FALSE	1.179128075	0.574017138	FALSE	0.193470255	1	FALSE
142	ENSMUSG00000001289.12	Pfdn5	-0.671054911	0.54153054	FALSE	0.481670975	0.217431692	FALSE	1.485955828	0.000108629	TRUE	1.152725887	0.046535796	TRUE	2.15701074	3.70E-06	TRUE	1.004284853	0.133666508	FALSE
144	ENSMUSG00000001305.5	Rrp15	1.015920407	0.268926727	FALSE	1.299642289	0.002242017	TRUE	0.976444199	0.044707972	TRUE	0.283721882	0.8543774	FALSE	-0.039476209	0.974766	FALSE	-0.323198091	1	FALSE
148	ENSMUSG00000001348.15	Acp5	-0.807345714	0.699257731	FALSE	-1.02138395	0.068869648	FALSE	-1.702450691	0.004426064	TRUE	-0.214038236	0.929657081	FALSE	-0.895104977	0.331292362	FALSE	-0.681066741	1	FALSE
151	ENSMUSG00000001380.7	Hars	0.575922335	0.615829452	FALSE	1.044770897	0.002700222	TRUE	1.018265008	0.008705931	TRUE	0.468848562	0.614395945	FALSE	0.442342673	0.484552412	FALSE	-0.026505889	1	FALSE
152	ENSMUSG00000001383.9	Zmat2	0.113827841	0.990030916	FALSE	0.477525954	0.040846377	TRUE	0.564746599	0.028292621	TRUE	0.363698112	0.507132274	FALSE	0.450918757	0.229196425	FALSE	0.087220645	1	FALSE
153	ENSMUSG00000001403.13	Ube2c	1.870294518	0.508959995	FALSE	4.492226927	2.38E-06	TRUE	5.316012276	4.18E-07	TRUE	2.621932408	0.156208616	FALSE	3.445717757	0.018174072	TRUE	0.823785349	1	FALSE
155	ENSMUSG00000001416.13	Cct3	0.747313538	0.689377806	FALSE	1.019389746	0.045005445	TRUE	1.068063368	0.060283182	FALSE	0.272076208	0.889509337	FALSE	0.32074983	0.75530307	FALSE	0.048673622	1	FALSE
157	ENSMUSG00000001419.17	Mef2d	-0.308565223	0.939521956	FALSE	-0.781922273	0.035066223	TRUE	-1.116911881	0.005705956	TRUE	-0.473357051	0.632264147	FALSE	-0.808346659	0.171106021	FALSE	-0.334989608	1	FALSE
160	ENSMUSG00000001440.5	Kpnb1	0.318163964	0.923177833	FALSE	0.800457726	0.024615897	TRUE	0.636142332	0.119477967	FALSE	0.482293761	0.603203231	FALSE	0.317978368	0.638183025	FALSE	-0.164315394	1	FALSE
161	ENSMUSG00000001444.2	Tbx21	2.930743085	0.027097355	TRUE	4.281088396	1.45E-07	TRUE	3.771049172	4.80E-05	TRUE	1.35034531	0.523882722	FALSE	0.840306086	0.60732178	FALSE	-0.510039224	1	FALSE
162	ENSMUSG00000001445.10	Mrpl10	0.39392778	0.684227307	FALSE	0.832407662	0.001165696	TRUE	0.942481858	0.000829963	TRUE	0.438479881	0.47296449	FALSE	0.548554077	0.192199881	FALSE	0.110074196	1	FALSE
165	ENSMUSG00000001473.7	Tubb6	0.150264143	1	FALSE	1.576539993	0.037148607	TRUE	2.336015684	0.004068001	TRUE	1.426275851	0.376432908	FALSE	2.185751541	0.051414479	FALSE	0.759475691	1	FALSE
169	ENSMUSG00000001521.12	Tulp3	-0.742657474	0.943176494	FALSE	-1.378917384	0.136893009	FALSE	-3.2877773	0.002605005	TRUE	-0.63625991	0.833883463	FALSE	-2.545119826	0.101182858	FALSE	-1.908859916	0.693881262	FALSE
170	ENSMUSG00000001524.14	Gtf2h4	0.86864801	0.367974193	FALSE	0.934783851	0.021976789	TRUE	1.324806895	0.002581575	TRUE	0.066135841	0.978031393	FALSE	0.456158884	0.534020739	FALSE	0.390023044	1	FALSE
171	ENSMUSG00000001525.10	Tubb5	0.228905247	0.981520903	FALSE	1.021293266	0.013280251	TRUE	1.494047889	0.00080532	TRUE	0.792388019	0.376432908	FALSE	1.265142642	0.040588221	TRUE	0.472754623	1	FALSE
172	ENSMUSG00000001542.7	Ell2	0.730906245	0.855457126	FALSE	1.664522046	0.008685457	TRUE	2.210721687	0.001311537	TRUE	0.933615801	0.5552976	FALSE	1.479815442	0.136848613	FALSE	0.546199641	1	FALSE
175	ENSMUSG00000001576.15	Ergic1	0.803943555	0.360691291	FALSE	1.272928684	0.00048448	TRUE	1.861935248	2.17E-06	TRUE	0.468985129	0.640074252	FALSE	1.057991693	0.061081366	FALSE	0.589006564	0.860435086	FALSE
180	ENSMUSG00000001642.18	Akr1b3	-0.265071509	1	FALSE	-1.033968559	0.245419517	FALSE	-2.823725467	0.005883757	TRUE	-0.768897049	0.761965122	FALSE	-2.558653957	0.065903072	FALSE	-1.789756908	0.683860318	FALSE
181	ENSMUSG00000001663.10	Gstt1	0.532590616	0.990030916	FALSE	3.186330597	0.001782971	TRUE	3.580980286	0.00095185	TRUE	2.653739981	0.148966473	FALSE	3.048389671	0.039841107	TRUE	0.39464969	1	FALSE
182	ENSMUSG00000001665.11	Gstt3	3.869666158	0.157541726	FALSE	6.147397275	9.12E-06	TRUE	7.073370451	2.07E-06	TRUE	2.277731117	0.463757262	FALSE	3.203704293	0.125571146	FALSE	0.925973176	1	FALSE
183	ENSMUSG00000001666.8	Ddt	0.561282973	0.963204987	FALSE	0.576345052	0.501121362	FALSE	-2.150424737	0.021338184	TRUE	0.015062079	1	FALSE	-2.71170771	0.025911334	TRUE	-2.726769789	0.040499799	TRUE
186	ENSMUSG00000001687.15	Ubl3	-0.819706418	0.047941911	TRUE	-0.076462705	0.829622166	FALSE	0.204850665	0.541688653	FALSE	0.743243713	0.104972616	FALSE	1.024557083	0.005721218	TRUE	0.281313371	1	FALSE
187	ENSMUSG00000001700.10	Gramd3	-0.785522459	0.874804036	FALSE	-2.190267704	0.002973027	TRUE	-2.676072521	0.001528625	TRUE	-1.404745245	0.383800802	FALSE	-1.890550062	0.113733895	FALSE	-0.485804817	1	FALSE
188	ENSMUSG00000001707.8	Eef1e1	0.944027371	0.588481635	FALSE	1.324823172	0.017915943	TRUE	1.177719813	0.063400924	FALSE	0.380795801	0.844391495	FALSE	0.233692442	0.85221112	FALSE	-0.147103359	1	FALSE
189	ENSMUSG00000001729.14	Akt1	-1.593482432	0.043307813	TRUE	0.886166968	0.087285446	FALSE	1.251463167	0.025030311	TRUE	2.4796494	5.70E-05	TRUE	2.844945599	1.25E-05	TRUE	0.365296199	1	FALSE
190	ENSMUSG00000001741.12	Il16	-0.987976155	0.657135782	FALSE	-1.436672724	0.025256813	TRUE	-2.189779941	0.002782479	TRUE	-0.448696568	0.838261013	FALSE	-1.201803786	0.275021805	FALSE	-0.753107218	1	FALSE
193	ENSMUSG00000001755.12	Coasy	0.448949311	0.789578081	FALSE	0.740063398	0.031980818	TRUE	0.935965304	0.013076221	TRUE	0.291114087	0.788435351	FALSE	0.487015993	0.409587383	FALSE	0.195901906	1	FALSE
201	ENSMUSG00000001794.13	Capns1	0.114188821	1	FALSE	0.558268761	0.119524785	FALSE	1.051694316	0.004932884	TRUE	0.44407994	0.626947277	FALSE	0.937505494	0.072582631	FALSE	0.493425555	0.927832041	FALSE
203	ENSMUSG00000001833.17	7-Sep	0.378304593	0.874804036	FALSE	0.962130528	0.006487261	TRUE	1.211359786	0.001698575	TRUE	0.583825935	0.488683621	FALSE	0.833055193	0.139886119	FALSE	0.249229258	1	FALSE
208	ENSMUSG00000001865.2	Cpa3	-0.215874936	1	FALSE	0.862118876	0.721891009	FALSE	7.06017331	0.000318328	TRUE	1.077993812	0.879961547	FALSE	7.276048246	0.005298976	TRUE	6.198054434	0.019719528	TRUE
211	ENSMUSG00000001910.5	Nacc1	0.263844882	0.979612363	FALSE	0.830859181	0.071906409	FALSE	1.109168718	0.026945421	TRUE	0.567014298	0.638151736	FALSE	0.845323835	0.251392252	FALSE	0.278309537	1	FALSE
212	ENSMUSG00000001918.17	Slc1a5	2.493924717	0.020448375	TRUE	2.606091798	0.000207011	TRUE	3.086958103	6.12E-05	TRUE	0.112167081	0.979812797	FALSE	0.593033387	0.673978329	FALSE	0.480866305	1	FALSE
214	ENSMUSG00000001942.8	Siae	0.615323416	0.572296573	FALSE	1.465737267	1.20E-05	TRUE	2.62578546	4.59E-14	TRUE	0.85041385	0.187934333	FALSE	2.010462044	4.18E-06	TRUE	1.160048193	0.022329553	TRUE
218	ENSMUSG00000001964.14	Emd	-0.324179685	0.973474449	FALSE	0.772598877	0.141246229	FALSE	1.129781217	0.044562548	TRUE	1.096778562	0.284113698	FALSE	1.453960902	0.054136	FALSE	0.35718234	1	FALSE
221	ENSMUSG00000001986.16	Gria3	-1.377228791	0.813365682	FALSE	-3.163822562	0.006390757	TRUE	-2.815111218	0.047930994	TRUE	-1.786593771	0.532330175	FALSE	-1.437882427	0.524934891	FALSE	0.348711345	1	FALSE
223	ENSMUSG00000001995.9	Sipa1l2	-1.568485988	0.804720566	FALSE	-2.695754443	0.031296722	TRUE	-0.731466154	0.657995534	FALSE	-1.127268455	0.769377545	FALSE	0.837019833	0.737812877	FALSE	1.964288288	0.874075846	FALSE
224	ENSMUSG00000001998.15	Ap4e1	0.239541166	0.998600222	FALSE	-1.272757729	0.078225793	FALSE	-2.238137257	0.007910654	TRUE	-1.512298895	0.286048594	FALSE	-2.477678422	0.023354209	TRUE	-0.965379527	1	FALSE
227	ENSMUSG00000002010.17	Idh3g	0.098159086	0.9985506	FALSE	0.483073486	0.092644278	FALSE	0.757050448	0.013405249	TRUE	0.3849144	0.592431142	FALSE	0.658891362	0.130774478	FALSE	0.273976962	1	FALSE
229	ENSMUSG00000002014.12	Ssr4	0.356669936	0.976286102	FALSE	0.716013886	0.255283221	FALSE	1.31513762	0.043349351	TRUE	0.35934395	0.864920057	FALSE	0.958467684	0.323118441	FALSE	0.599123734	1	FALSE
230	ENSMUSG00000002015.5	Bcap31	0.081462135	0.990030916	FALSE	0.498851905	0.004030752	TRUE	0.745076836	6.62E-05	TRUE	0.41738977	0.218447694	FALSE	0.663614701	0.007768128	TRUE	0.246224932	0.945933125	FALSE
231	ENSMUSG00000002017.10	Fam98a	0.801724544	0.652241713	FALSE	1.162748667	0.024460651	TRUE	0.897977226	0.131418052	FALSE	0.361024123	0.836686249	FALSE	0.096252681	0.940864721	FALSE	-0.264771441	1	FALSE
234	ENSMUSG00000002033.14	Cd3g	-0.333430068	0.785898858	FALSE	0.065527646	0.852434107	FALSE	0.646076603	0.022136052	TRUE	0.398957714	0.515523051	FALSE	0.979506671	0.006815811	TRUE	0.580548957	0.429538482	FALSE
237	ENSMUSG00000002055.9	Spag5	3.967365702	0.414551101	FALSE	6.113464737	0.001309909	TRUE	6.279334151	0.002704004	TRUE	2.146099035	0.692574909	FALSE	2.311968449	0.502114596	FALSE	0.165869414	1	FALSE
238	ENSMUSG00000002058.13	Unc119	0.914379545	0.835425508	FALSE	2.058337116	0.007132143	TRUE	3.072070465	0.000188332	TRUE	1.143957571	0.552128497	FALSE	2.15769092	0.063097334	FALSE	1.013733349	0.980935311	FALSE
241	ENSMUSG00000002068.16	Ccne1	1.028384616	0.383555605	FALSE	2.066286791	7.51E-06	TRUE	2.377877058	3.15E-06	TRUE	1.037902175	0.299922917	FALSE	1.349492441	0.066808513	FALSE	0.311590266	1	FALSE
247	ENSMUSG00000002111.8	Spi1	-9.610355865	0.008089729	TRUE	-6.279814709	0.003051693	TRUE	-4.974676017	0.039070942	TRUE	3.330541156	0.640817734	FALSE	4.635679848	0.270604387	FALSE	1.305138692	1	FALSE
251	ENSMUSG00000002204.9	Napsa	-2.808741734	0.268926727	FALSE	0.02235599	0.989122501	FALSE	1.853403169	0.178453694	FALSE	2.831097724	0.224545724	FALSE	4.662144903	0.00575666	TRUE	1.831047179	0.882328303	FALSE
252	ENSMUSG00000002205.16	Vrk3	-0.327256667	0.825390044	FALSE	-0.53728485	0.049222519	TRUE	-0.712231815	0.017372801	TRUE	-0.210028183	0.813466553	FALSE	-0.384975148	0.412904434	FALSE	-0.174946965	1	FALSE
253	ENSMUSG00000002210.11	Smg9	-0.669247378	0.75698282	FALSE	-1.521455168	0.001696864	TRUE	-2.161853079	8.27E-05	TRUE	-0.85220779	0.457438957	FALSE	-1.4926057	0.052026473	FALSE	-0.640397911	1	FALSE
254	ENSMUSG00000002221.11	Paxip1	0.430543644	0.778698499	FALSE	0.785161836	0.014892764	TRUE	0.871873647	0.014769644	TRUE	0.354618192	0.701844929	FALSE	0.441330003	0.43680719	FALSE	0.086711811	1	FALSE
256	ENSMUSG00000002227.15	Mov10	-2.949597832	0.878158357	FALSE	0.416286111	0.924312285	FALSE	7.113383116	0.028240213	TRUE	3.365883943	0.669945944	FALSE	10.06298095	0.014305356	TRUE	6.697097005	0.415468479	FALSE
257	ENSMUSG00000002228.7	Ppm1j	1.649238485	0.10982561	FALSE	2.266328236	5.22E-05	TRUE	2.190646223	0.000464899	TRUE	0.617089751	0.71164034	FALSE	0.541407739	0.618878838	FALSE	-0.075682012	1	FALSE
268	ENSMUSG00000002320.15	Tm9sf1	6.643814516	0.69720436	FALSE	7.012384991	0.135570042	FALSE	-23.35399303	2.23E-06	TRUE	0.368570475	0.991346212	FALSE	-29.99780755	1.85E-07	TRUE	-30.36637802	9.41E-10	TRUE
271	ENSMUSG00000002329.7	Mdp1	-0.51245652	0.495424092	FALSE	-0.032128819	0.934762164	FALSE	0.431837373	0.173583668	FALSE	0.480327701	0.441428173	FALSE	0.944293893	0.016769176	TRUE	0.463966193	0.775054736	FALSE
275	ENSMUSG00000002345.18	Borcs8	-0.133211204	1	FALSE	0.970846404	0.052167153	FALSE	1.451160733	0.006566069	TRUE	1.104057608	0.263595934	FALSE	1.584371937	0.027641903	TRUE	0.480314329	1	FALSE
276	ENSMUSG00000002346.16	Slc25a42	-0.166234591	0.996923684	FALSE	0.291163156	0.595887815	FALSE	1.191331698	0.017919071	TRUE	0.457397747	0.735359472	FALSE	1.35756629	0.045550652	TRUE	0.900168543	0.620670247	FALSE
277	ENSMUSG00000002365.10	Snx9	1.981483467	0.030946751	TRUE	2.564031193	6.76E-06	TRUE	3.29822869	1.12E-07	TRUE	0.582547726	0.747306608	FALSE	1.316745223	0.166153532	FALSE	0.734197497	1	FALSE
279	ENSMUSG00000002379.7	Ndufa11	0.38690817	0.953533784	FALSE	0.943909574	0.057940577	FALSE	1.094994101	0.046270897	TRUE	0.557001404	0.686547148	FALSE	0.708085931	0.402503445	FALSE	0.151084527	1	FALSE
280	ENSMUSG00000002393.14	Nr2f6	0.128510186	1	FALSE	0.931132973	0.142418003	FALSE	1.760634392	0.007802761	TRUE	0.802622787	0.612139322	FALSE	1.632124206	0.076187615	FALSE	0.829501419	0.950347883	FALSE
284	ENSMUSG00000002413.15	Braf	-0.365227478	0.939340586	FALSE	-0.914472867	0.037473813	TRUE	-1.162405565	0.017213136	TRUE	-0.549245389	0.638151736	FALSE	-0.797178087	0.271294175	FALSE	-0.247932698	1	FALSE
290	ENSMUSG00000002477.5	Snrpd1	1.008390509	0.688054481	FALSE	1.756769016	0.008715435	TRUE	1.818027935	0.014737614	TRUE	0.748378507	0.697027927	FALSE	0.809637426	0.507811929	FALSE	0.061258919	1	FALSE
293	ENSMUSG00000002524.17	Puf60	0.98584691	0.444433296	FALSE	1.184382513	0.017564194	TRUE	1.498056126	0.006012346	TRUE	0.198535603	0.927487986	FALSE	0.512209216	0.579202793	FALSE	0.313673612	1	FALSE
294	ENSMUSG00000002550.16	Uck1	0.14848068	0.961474554	FALSE	0.231041837	0.275393186	FALSE	0.609391283	0.003878388	TRUE	0.082561157	0.920174932	FALSE	0.460910603	0.127261738	FALSE	0.378349446	0.646972978	FALSE
298	ENSMUSG00000002588.13	Pon1	2.462340908	0.923352651	FALSE	4.976101172	0.053638693	FALSE	5.75301173	0.036827859	TRUE	2.513760263	0.741302492	FALSE	3.290670822	0.456170318	FALSE	0.776910559	1	FALSE
300	ENSMUSG00000002603.15	Tgfb1	0.309917074	0.960277374	FALSE	1.140807796	0.003592559	TRUE	1.353669982	0.001625029	TRUE	0.830890722	0.311601447	FALSE	1.043752908	0.087888268	FALSE	0.212862186	1	FALSE
302	ENSMUSG00000002617.14	Zfp40	-1.30259568	0.210395753	FALSE	-1.396835553	0.006155138	TRUE	-1.821613638	0.002388906	TRUE	-0.094239873	0.975840008	FALSE	-0.519017958	0.618878838	FALSE	-0.424778085	1	FALSE
303	ENSMUSG00000002625.10	Akap8l	-0.023106293	1	FALSE	-1.349922295	0.018742745	TRUE	-2.165196053	0.000496044	TRUE	-1.326816002	0.242751629	FALSE	-2.14208976	0.00918961	TRUE	-0.815273758	0.945933125	FALSE
305	ENSMUSG00000002658.9	Gtf2f1	0.349307763	0.812061085	FALSE	0.750018542	0.006661331	TRUE	0.780399961	0.011033544	TRUE	0.400710779	0.565922842	FALSE	0.431092198	0.363722616	FALSE	0.030381419	1	FALSE
310	ENSMUSG00000002699.13	Lcp2	0.472400661	0.455628222	FALSE	0.690884962	0.003877829	TRUE	0.865290668	0.000924482	TRUE	0.218484301	0.77294808	FALSE	0.392890007	0.33362197	FALSE	0.174405706	1	FALSE
312	ENSMUSG00000002728.14	Naa20	0.709177556	0.803187574	FALSE	1.508560636	0.005871857	TRUE	1.542032743	0.011252594	TRUE	0.79938308	0.562820009	FALSE	0.832855187	0.378383763	FALSE	0.033472107	1	FALSE
314	ENSMUSG00000002732.14	Fkbp7	-2.884882819	0.387111725	FALSE	0.007495383	0.995663227	FALSE	1.191249845	0.407293953	FALSE	2.892378203	0.299956311	FALSE	4.076132665	0.03625437	TRUE	1.183754462	1	FALSE
317	ENSMUSG00000002748.7	Baz1b	0.22429084	0.858135439	FALSE	0.438023184	0.030371294	TRUE	0.310023362	0.188724562	FALSE	0.213732344	0.715118379	FALSE	0.085732522	0.848740378	FALSE	-0.127999822	1	FALSE
318	ENSMUSG00000002763.16	Pex6	-0.140329106	0.995633156	FALSE	0.442450216	0.256976164	FALSE	0.967338795	0.014769644	TRUE	0.582779322	0.493146373	FALSE	1.107667901	0.038252859	TRUE	0.524888579	0.916994023	FALSE
319	ENSMUSG00000002767.13	Mrpl2	0.608559605	0.746679647	FALSE	0.900069031	0.043298612	TRUE	1.102833934	0.024013976	TRUE	0.291509426	0.851915287	FALSE	0.494274329	0.537156897	FALSE	0.202764903	1	FALSE
321	ENSMUSG00000002778.14	Kdelr1	-0.802803257	0.685605852	FALSE	0.335694787	0.601390713	FALSE	1.470769112	0.01175226	TRUE	1.138498044	0.299956311	FALSE	2.27357237	0.002070619	TRUE	1.135074326	0.519842387	FALSE
325	ENSMUSG00000002799.6	Jag2	-0.929890238	0.777436687	FALSE	-2.227979744	0.001440765	TRUE	-1.437512086	0.081327966	FALSE	-1.298089506	0.409450473	FALSE	-0.507621848	0.724262399	FALSE	0.790467658	1	FALSE
327	ENSMUSG00000002808.7	Epdr1	0.580119015	1	FALSE	4.987918013	0.002733281	TRUE	7.656481684	8.17E-06	TRUE	4.407798998	0.14611378	FALSE	7.076362669	0.001751857	TRUE	2.668563671	0.743427298	FALSE
330	ENSMUSG00000002820.6	Atg4d	-0.040137887	1	FALSE	-0.79512212	0.001767015	TRUE	-1.198837876	3.73E-05	TRUE	-0.754984233	0.076703291	FALSE	-1.158699989	0.001838733	TRUE	-0.403715756	0.915671002	FALSE
333	ENSMUSG00000002835.9	Chaf1a	3.055576716	0.05684589	FALSE	4.639657421	6.28E-07	TRUE	4.594155266	1.13E-05	TRUE	1.584080705	0.500199987	FALSE	1.538578551	0.358972388	FALSE	-0.045502154	1	FALSE
334	ENSMUSG00000002844.9	Adprh	0.294741383	0.916210834	FALSE	0.843602972	0.008080991	TRUE	1.067231339	0.002151099	TRUE	0.548861588	0.463757262	FALSE	0.772489956	0.124556312	FALSE	0.223628367	1	FALSE
337	ENSMUSG00000002847.7	Pla1a	0.18453229	1	FALSE	3.454504455	0.034771192	TRUE	4.05837403	0.021495994	TRUE	3.269972166	0.319517843	FALSE	3.87384174	0.114729729	FALSE	0.603869574	1	FALSE
338	ENSMUSG00000002870.8	Mcm2	1.151274489	0.48878256	FALSE	2.075516634	0.00046917	TRUE	2.412104383	0.000221981	TRUE	0.924242145	0.542839714	FALSE	1.260829894	0.201510311	FALSE	0.336587749	1	FALSE
342	ENSMUSG00000002897.5	Il17ra	-0.363366416	0.94829627	FALSE	-1.343650714	0.002071605	TRUE	-1.519439071	0.001554503	TRUE	-0.980284298	0.281142923	FALSE	-1.156072656	0.092606723	FALSE	-0.175788358	1	FALSE
343	ENSMUSG00000002944.15	Cd36	-8.690084993	0.100099634	FALSE	-5.794904379	0.033761155	TRUE	-6.535840953	0.048268573	TRUE	2.895180614	0.764753566	FALSE	2.15424404	0.741252385	FALSE	-0.740936574	1	FALSE
345	ENSMUSG00000002949.15	Timm44	0.45211267	0.935466576	FALSE	-0.524992737	0.383801378	FALSE	-1.641006622	0.007631759	TRUE	-0.977105408	0.40343389	FALSE	-2.093119293	0.007338287	TRUE	-1.116013885	0.620670247	FALSE
349	ENSMUSG00000002980.14	Bcam	0.591340139	0.990030916	FALSE	3.403126817	0.007105529	TRUE	4.252775724	0.001651552	TRUE	2.811786678	0.224394707	FALSE	3.661435586	0.037538142	TRUE	0.849648907	1	FALSE
350	ENSMUSG00000002981.10	Clptm1	-0.304138927	0.728774086	FALSE	-0.034300682	0.910726006	FALSE	0.345998596	0.164807066	FALSE	0.269838245	0.632992372	FALSE	0.650137523	0.040499012	TRUE	0.380299278	0.743427298	FALSE
352	ENSMUSG00000002984.17	Tomm40	1.526573286	0.120915692	FALSE	1.740371351	0.001277341	TRUE	1.502901973	0.013484028	TRUE	0.213798065	0.930290619	FALSE	-0.023671313	0.989226891	FALSE	-0.237469378	1	FALSE
353	ENSMUSG00000002985.16	Apoe	-1.690293465	0.54251852	FALSE	-2.914860322	0.001977181	TRUE	-1.807868199	0.098796744	FALSE	-1.224566857	0.638151736	FALSE	-0.117574734	0.963199693	FALSE	1.106992122	1	FALSE
354	ENSMUSG00000002996.17	Hbp1	-0.58537041	0.785057402	FALSE	-1.407462878	0.001234241	TRUE	-1.285388792	0.008592829	TRUE	-0.822092468	0.40343389	FALSE	-0.700018382	0.354472019	FALSE	0.122074086	1	FALSE
356	ENSMUSG00000003031.14	Cdkn1b	-0.565542865	0.968341371	FALSE	-1.852518864	0.016891374	TRUE	-2.247657072	0.009008573	TRUE	-1.286975999	0.479772096	FALSE	-1.682114207	0.180116218	FALSE	-0.395138208	1	FALSE
359	ENSMUSG00000003038.15	Hmgn2	0.736537144	0.745399339	FALSE	1.953649969	0.000137987	TRUE	2.235222967	7.63E-05	TRUE	1.217112826	0.255245291	FALSE	1.498685823	0.062762943	FALSE	0.281572997	1	FALSE
365	ENSMUSG00000003099.11	Ppp5c	0.762113777	0.23783463	FALSE	0.978128524	0.001508218	TRUE	0.865071872	0.012494705	TRUE	0.216014748	0.840898956	FALSE	0.102958095	0.888971698	FALSE	-0.113056653	1	FALSE
366	ENSMUSG00000003119.14	Cdk12	-0.347168438	0.923442581	FALSE	-0.258954857	0.580913159	FALSE	-0.904159989	0.042109863	TRUE	0.08821358	0.967227548	FALSE	-0.556991552	0.418402108	FALSE	-0.645205132	0.825453201	FALSE
367	ENSMUSG00000003123.15	Lipe	-0.425220092	0.961006722	FALSE	-1.137533362	0.041358627	TRUE	-1.088609396	0.090545286	FALSE	-0.71231327	0.625679285	FALSE	-0.663389304	0.511275317	FALSE	0.048923966	1	FALSE
369	ENSMUSG00000003134.10	Tbc1d8	-2.168615276	0.14400779	FALSE	-3.968333362	5.45E-07	TRUE	-3.458603121	0.000281814	TRUE	-1.799718086	0.305026001	FALSE	-1.289987845	0.396795661	FALSE	0.50973024	1	FALSE
371	ENSMUSG00000003153.10	Slc2a3	0.039509948	1	FALSE	0.745495849	0.022015395	TRUE	0.956558145	0.007194675	TRUE	0.705985901	0.288615429	FALSE	0.917048197	0.061700826	FALSE	0.211062296	1	FALSE
372	ENSMUSG00000003154.15	Foxj2	-0.435344823	0.864050546	FALSE	-0.888694567	0.02640197	TRUE	-0.353113762	0.483836874	FALSE	-0.453349744	0.686547148	FALSE	0.082231061	0.934726279	FALSE	0.535580805	0.972030098	FALSE
374	ENSMUSG00000003166.20	Dgcr2	-0.75468558	0.874804036	FALSE	-1.441509521	0.046823943	TRUE	-2.985847241	0.00039926	TRUE	-0.686823941	0.754543753	FALSE	-2.231161661	0.056530994	FALSE	-1.54433772	0.649382556	FALSE
375	ENSMUSG00000003184.15	Irf3	2.404041719	0.130990451	FALSE	2.174525479	0.013059481	TRUE	1.353930873	0.189133281	FALSE	-0.229516239	0.958105544	FALSE	-1.050110846	0.486935649	FALSE	-0.820594607	1	FALSE
378	ENSMUSG00000003200.10	Sh3gl1	-0.232988012	0.951202077	FALSE	-0.715478862	0.013113158	TRUE	-0.670599024	0.039464214	TRUE	-0.48249085	0.477359134	FALSE	-0.437611011	0.378069001	FALSE	0.044879839	1	FALSE
381	ENSMUSG00000003226.7	Ranbp2	-0.965457337	0.792560442	FALSE	-1.902589262	0.010274904	TRUE	-2.252722124	0.006522129	TRUE	-0.937131925	0.641050831	FALSE	-1.287264787	0.305854788	FALSE	-0.350132862	1	FALSE
387	ENSMUSG00000003271.17	Sult2b1	6.320933881	0.304058719	FALSE	6.915183178	0.014303591	TRUE	6.94723252	0.024707505	TRUE	0.594249297	0.967227548	FALSE	0.626298639	0.923094299	FALSE	0.032049343	1	FALSE
390	ENSMUSG00000003299.10	Mrpl4	0.400814507	0.891633448	FALSE	0.948709202	0.018692433	TRUE	1.071690887	0.016248788	TRUE	0.547894695	0.603203231	FALSE	0.670876381	0.320458572	FALSE	0.122981685	1	FALSE
395	ENSMUSG00000003346.14	Abhd17a	0.265459271	0.967381018	FALSE	0.87011834	0.015348536	TRUE	1.186744181	0.00232919	TRUE	0.604659069	0.473266739	FALSE	0.921284911	0.099788045	FALSE	0.316625841	1	FALSE
398	ENSMUSG00000003363.15	Pld3	-0.414634382	0.624289867	FALSE	-0.092802537	0.786551331	FALSE	0.375694833	0.217574824	FALSE	0.321831844	0.643714971	FALSE	0.790329214	0.040253461	TRUE	0.46849737	0.728394763	FALSE
401	ENSMUSG00000003380.11	Rabac1	-0.57000856	0.657135782	FALSE	-1.154906623	0.0013781	TRUE	-1.047889853	0.009716041	TRUE	-0.584898062	0.507805897	FALSE	-0.477881293	0.466527707	FALSE	0.107016769	1	FALSE
405	ENSMUSG00000003420.8	Fcgrt	-0.849278977	0.990030916	FALSE	-1.824421726	0.381168652	FALSE	-5.544683607	0.009417424	TRUE	-0.975142749	0.895768538	FALSE	-4.69540463	0.123507719	FALSE	-3.720261881	0.681210039	FALSE
412	ENSMUSG00000003438.17	Timm50	1.131530423	0.39172278	FALSE	1.594842243	0.002801427	TRUE	1.707263513	0.003756139	TRUE	0.46331182	0.788857782	FALSE	0.57573309	0.563245182	FALSE	0.11242127	1	FALSE
416	ENSMUSG00000003464.13	Pex19	0.262433237	0.936176165	FALSE	0.488337871	0.130831532	FALSE	0.83709601	0.013896266	TRUE	0.225904634	0.824082944	FALSE	0.574662773	0.255704412	FALSE	0.348758139	1	FALSE
422	ENSMUSG00000003534.17	Ddr1	3.217181189	0.557187182	FALSE	3.089633849	0.111025991	FALSE	4.491092496	0.029988284	TRUE	-0.12754734	0.993840123	FALSE	1.273911307	0.72462908	FALSE	1.401458647	1	FALSE
423	ENSMUSG00000003541.6	Ier3	1.118023394	0.692418394	FALSE	1.60080384	0.034755167	TRUE	0.405686632	0.691249305	FALSE	0.482780446	0.857728447	FALSE	-0.712336761	0.61288504	FALSE	-1.195117208	0.856591235	FALSE
424	ENSMUSG00000003545.3	Fosb	-0.062210889	1	FALSE	-1.718315113	0.610526858	FALSE	-7.660465925	0.032248497	TRUE	-1.656104224	0.873773327	FALSE	-7.598255035	0.119297083	FALSE	-5.942150812	0.709999606	FALSE
426	ENSMUSG00000003549.9	Ercc1	2.496616268	0.083318957	FALSE	2.910975694	0.000451798	TRUE	2.904715056	0.001584702	TRUE	0.414359426	0.90316229	FALSE	0.408098788	0.821893168	FALSE	-0.006260638	1	FALSE
443	ENSMUSG00000003778.14	Brd8	9.52705886	0.131593762	FALSE	-20.47280589	3.69E-09	TRUE	8.07560261	0.034748842	TRUE	-29.99986475	1.07E-15	TRUE	-1.45145625	0.845062471	FALSE	28.5484085	7.49E-15	TRUE
444	ENSMUSG00000003779.16	Kif20a	1.840856997	0.934391983	FALSE	3.077969156	0.1744891	FALSE	-5.590602854	0.058790004	FALSE	1.237112159	0.876957514	FALSE	-7.431459851	0.048283662	TRUE	-8.66857201	0.036339148	TRUE
445	ENSMUSG00000003808.18	Farsa	0.856061815	0.289086856	FALSE	0.921486379	0.012711882	TRUE	0.968895059	0.018378064	TRUE	0.065424564	0.976585266	FALSE	0.112833244	0.897662702	FALSE	0.04740868	1	FALSE
450	ENSMUSG00000003814.8	Calr	0.362827011	0.910668671	FALSE	0.793664762	0.042139335	TRUE	0.997319423	0.019861545	TRUE	0.430837751	0.694879131	FALSE	0.634492412	0.32781625	FALSE	0.203654661	1	FALSE
451	ENSMUSG00000003824.12	Syce2	1.722315437	0.716933696	FALSE	2.544134528	0.031764718	TRUE	2.355783754	0.073423644	FALSE	0.821819091	0.822549031	FALSE	0.633468317	0.783707773	FALSE	-0.188350774	1	FALSE
453	ENSMUSG00000003848.14	Nob1	0.432322944	0.964856887	FALSE	-0.158094196	0.841255459	FALSE	-1.9203086	0.00304722	TRUE	-0.59041714	0.728419199	FALSE	-2.352631544	0.005073021	TRUE	-1.762214404	0.106468105	FALSE
460	ENSMUSG00000003929.11	Zfp81	0.01001752	1	FALSE	-0.778893364	0.046242822	TRUE	-0.823775103	0.067531926	FALSE	-0.788910884	0.316897469	FALSE	-0.833792623	0.185119162	FALSE	-0.044881739	1	FALSE
472	ENSMUSG00000004070.15	Hmox2	0.624074152	0.990030916	FALSE	2.224911773	0.100524446	FALSE	3.121799975	0.031180658	TRUE	1.600837621	0.643765121	FALSE	2.497725823	0.234064255	FALSE	0.896888203	1	FALSE
474	ENSMUSG00000004096.9	Cwc15	0.068930448	1	FALSE	0.442769947	0.100794581	FALSE	0.644906789	0.026145659	TRUE	0.373839498	0.56268572	FALSE	0.575976341	0.163877104	FALSE	0.202136842	1	FALSE
475	ENSMUSG00000004098.7	Col5a3	0	1	FALSE	6.417850784	0.025637018	TRUE	7.755143538	0.011468864	TRUE	7.203413063	0.199137524	FALSE	8.540705818	0.045701234	TRUE	1.337292754	1	FALSE
478	ENSMUSG00000004105.8	Angptl2	1.919966932	0.175489089	FALSE	4.70911557	1.43E-12	TRUE	5.072630217	6.46E-12	TRUE	2.789148638	0.003879816	TRUE	3.152663286	0.001339363	TRUE	0.363514647	1	FALSE
481	ENSMUSG00000004187.11	Kifc2	-0.80034829	0.961474554	FALSE	-0.707249494	0.571698664	FALSE	-4.778401399	0.002192358	TRUE	0.093098796	0.990187687	FALSE	-3.978053109	0.046292099	TRUE	-4.071151905	0.145304885	FALSE
482	ENSMUSG00000004207.14	Psap	-0.656558763	0.758220728	FALSE	-1.067444673	0.027893096	TRUE	-0.922770285	0.094838529	FALSE	-0.41088591	0.792411328	FALSE	-0.266211522	0.793429415	FALSE	0.144674388	1	FALSE
484	ENSMUSG00000004233.14	Wars2	1.021867924	0.779450972	FALSE	0.002238081	0.998282614	FALSE	-2.094483387	0.020179261	TRUE	-1.019629843	0.609854754	FALSE	-3.116351311	0.006285762	TRUE	-2.096721468	0.258472662	FALSE
485	ENSMUSG00000004263.15	Atn1	-0.919235791	0.172098002	FALSE	-1.301994761	0.000129903	TRUE	-2.200740627	1.01E-08	TRUE	-0.38275897	0.708822142	FALSE	-1.281504837	0.017480986	TRUE	-0.898745867	0.355274397	FALSE
489	ENSMUSG00000004268.11	Emg1	-0.423355751	0.749107455	FALSE	-0.891387248	0.003160564	TRUE	-1.466605363	1.62E-05	TRUE	-0.468031497	0.529453211	FALSE	-1.043249611	0.026585694	TRUE	-0.575218115	0.745611815	FALSE
495	ENSMUSG00000004359.16	Spic	-2.288868838	0.667674614	FALSE	-3.835983214	0.009762045	TRUE	-7.974518353	0.000102895	TRUE	-1.547114376	0.731829549	FALSE	-5.685649514	0.043020878	TRUE	-4.138535138	0.525540813	FALSE
500	ENSMUSG00000004393.10	Ddx56	0.916349583	0.418296784	FALSE	1.052732717	0.019468279	TRUE	0.897403519	0.080105199	FALSE	0.136383134	0.952932258	FALSE	-0.018946064	0.98927721	FALSE	-0.155329198	1	FALSE
502	ENSMUSG00000004446.12	Bid	-18.51441082	0.01217677	TRUE	-7.704744677	0.14422045	FALSE	-35.86170926	5.01E-12	TRUE	10.80966615	0.322946145	FALSE	0	1	FALSE	-28.15696458	1.86E-06	TRUE
504	ENSMUSG00000004455.16	Ppp1cc	-0.065034121	1	FALSE	0.310576383	0.206380695	FALSE	0.616519428	0.01528051	TRUE	0.375610504	0.488707697	FALSE	0.681553549	0.048604547	TRUE	0.305943045	0.975478025	FALSE
505	ENSMUSG00000004460.17	Dnajb11	0.596248844	0.68953023	FALSE	1.177282933	0.002856924	TRUE	0.987061944	0.02711237	TRUE	0.581034089	0.56268572	FALSE	0.3908131	0.602747892	FALSE	-0.190220989	1	FALSE
511	ENSMUSG00000004535.12	Tax1bp1	-0.334708305	0.806941653	FALSE	-0.616148608	0.020564526	TRUE	-0.780763369	0.007511968	TRUE	-0.281440303	0.718746033	FALSE	-0.446055064	0.316803026	FALSE	-0.164614761	1	FALSE
514	ENSMUSG00000004561.14	Mettl17	2.299592336	0.156238474	FALSE	2.607254104	0.00225838	TRUE	2.801804118	0.002652451	TRUE	0.307661767	0.936534006	FALSE	0.502211781	0.774113205	FALSE	0.194550014	1	FALSE
516	ENSMUSG00000004567.16	Mcoln1	-0.311853725	0.828084858	FALSE	-0.657249277	0.010338398	TRUE	-0.536186281	0.069910927	FALSE	-0.345395552	0.609854754	FALSE	-0.224332556	0.651326953	FALSE	0.121062996	1	FALSE
517	ENSMUSG00000004568.12	Arhgef18	-0.423479669	0.980908329	FALSE	-2.198207266	0.003413611	TRUE	-2.642138328	0.001807083	TRUE	-1.774727597	0.234235594	FALSE	-2.218658659	0.059093793	FALSE	-0.443931062	1	FALSE
518	ENSMUSG00000004591.16	Pkn2	0.230522868	0.916842791	FALSE	-0.169419694	0.574844209	FALSE	-0.592006376	0.039919049	TRUE	-0.399942562	0.499199402	FALSE	-0.822529244	0.028553646	TRUE	-0.422586682	0.812847899	FALSE
520	ENSMUSG00000004610.4	Etfb	0.873905284	0.416059587	FALSE	1.868951953	3.65E-06	TRUE	2.354191424	1.02E-07	TRUE	0.995046669	0.234714277	FALSE	1.48028614	0.016652957	TRUE	0.485239471	1	FALSE
521	ENSMUSG00000004612.9	Nkg7	0.446258931	0.830455268	FALSE	1.46853517	3.14E-05	TRUE	1.849917103	1.96E-06	TRUE	1.022276239	0.119510789	FALSE	1.403658171	0.007690795	TRUE	0.381381932	1	FALSE
533	ENSMUSG00000004730.15	Adgre1	-21.34425587	0.001624888	TRUE	-9.029462535	0.08083011	FALSE	-2.825797178	0.665646685	FALSE	12.31479333	0.233764208	FALSE	18.51845869	0.011024104	TRUE	6.203665356	1	FALSE
534	ENSMUSG00000004748.5	Mtfp1	1.400532261	0.514474523	FALSE	1.929903445	0.010803875	TRUE	2.011361955	0.016375121	TRUE	0.529371184	0.835257851	FALSE	0.610829694	0.675637354	FALSE	0.08145851	1	FALSE
537	ENSMUSG00000004788.11	Eif2b2	0.580364217	0.651253286	FALSE	0.844769517	0.023392377	TRUE	0.747061981	0.077258239	FALSE	0.2644053	0.833550993	FALSE	0.166697763	0.839527788	FALSE	-0.097707536	1	FALSE
539	ENSMUSG00000004798.14	Ulk2	-0.633271815	0.833861902	FALSE	-1.402434538	0.00786978	TRUE	-1.389126172	0.018946013	TRUE	-0.769162724	0.564817506	FALSE	-0.755854357	0.417237608	FALSE	0.013308367	1	FALSE
542	ENSMUSG00000004837.2	Grap	0.195548125	0.780360842	FALSE	0.361417544	0.01372901	TRUE	0.162854075	0.3674216	FALSE	0.165869419	0.690987797	FALSE	-0.03269405	0.928672544	FALSE	-0.19856347	0.966912234	FALSE
544	ENSMUSG00000004846.10	Plod3	0.574158397	0.672787163	FALSE	0.62690227	0.109222838	FALSE	1.095703926	0.007662357	TRUE	0.052743872	0.982618495	FALSE	0.521545528	0.421015517	FALSE	0.468801656	0.996879014	FALSE
545	ENSMUSG00000004849.14	Ap1s1	0.507114296	0.855315839	FALSE	1.505564915	0.00048968	TRUE	1.881077737	6.61E-05	TRUE	0.998450619	0.268022604	FALSE	1.373963441	0.037014184	TRUE	0.375512822	1	FALSE
546	ENSMUSG00000004865.16	Srpk1	-0.426297075	0.882370316	FALSE	-1.410054669	0.000538789	TRUE	-2.556294237	4.24E-09	TRUE	-0.983757594	0.23221126	FALSE	-2.129997162	0.000168507	TRUE	-1.146239568	0.205362995	FALSE
548	ENSMUSG00000004885.5	Crabp2	8.742516224	4.05E-05	TRUE	9.117376839	1.38E-08	TRUE	6.997790918	7.59E-05	TRUE	0.374860616	0.962707838	FALSE	-1.744725306	0.517669748	FALSE	-2.119585922	0.930811654	FALSE
551	ENSMUSG00000004897.16	Hdgf	-0.240596279	0.932052691	FALSE	1.544941649	1.44E-09	TRUE	1.63500569	1.07E-08	TRUE	1.785537928	1.13E-08	TRUE	1.875601969	7.76E-08	TRUE	0.090064041	1	FALSE
553	ENSMUSG00000004929.12	Thop1	2.225685985	0.014635706	TRUE	2.655228334	7.64E-06	TRUE	2.568778608	0.00012008	TRUE	0.429542349	0.841623057	FALSE	0.343092624	0.793242376	FALSE	-0.086449726	1	FALSE
559	ENSMUSG00000004945.15	Tmem242	0.134620919	1	FALSE	1.198163772	0.031624053	TRUE	1.751057091	0.003499154	TRUE	1.063542854	0.371950934	FALSE	1.616436172	0.051217463	FALSE	0.552893318	1	FALSE
564	ENSMUSG00000004980.16	Hnrnpa2b1	0.263627284	0.973474449	FALSE	1.09274014	0.005847137	TRUE	1.132878424	0.010107997	TRUE	0.829112856	0.317101171	FALSE	0.86925114	0.174688652	FALSE	0.040138284	1	FALSE
566	ENSMUSG00000004996.9	Mri1	0.292893174	0.923177833	FALSE	0.350897013	0.329869255	FALSE	0.825465895	0.021732306	TRUE	0.05800384	0.975840008	FALSE	0.532572722	0.325500131	FALSE	0.474568882	0.913906949	FALSE
568	ENSMUSG00000005043.13	Sgsh	-21.86067472	1.40E-06	TRUE	-2.723553461	0.514949567	FALSE	-2.799368336	0.55004802	FALSE	19.13712125	4.86E-05	TRUE	19.06130638	0.000191933	TRUE	-0.075814875	1	FALSE
569	ENSMUSG00000005054.7	Cstb	0.131545682	0.998448804	FALSE	0.940390736	0.010584404	TRUE	1.341381446	0.000756844	TRUE	0.808845054	0.284113698	FALSE	1.209835764	0.026585694	TRUE	0.40099071	1	FALSE
571	ENSMUSG00000005069.12	Pex5	-9.925919765	0.487543136	FALSE	10.05199548	0.04794688	TRUE	2.683226852	0.698954594	FALSE	19.97791525	0.00419744	TRUE	12.60914662	0.122721913	FALSE	-7.368768631	0.91656827	FALSE
573	ENSMUSG00000005087.17	Cd44	4.790656119	0.531331126	FALSE	6.03518089	0.023788046	TRUE	3.7628572	0.226044684	FALSE	1.244524771	0.90316229	FALSE	-1.027798919	0.857832288	FALSE	-2.27232369	1	FALSE
576	ENSMUSG00000005103.12	Wdr1	0.040043432	1	FALSE	0.551670406	0.021021953	TRUE	0.612759864	0.020645675	TRUE	0.511626975	0.299922917	FALSE	0.572716432	0.125571146	FALSE	0.061089457	1	FALSE
578	ENSMUSG00000005124.10	Ccn4	1.484810876	0.983657529	FALSE	5.606455472	0.025588857	TRUE	7.574734575	0.003793603	TRUE	4.121644595	0.486607213	FALSE	6.089923699	0.107709566	FALSE	1.968279103	1	FALSE
579	ENSMUSG00000005125.13	Ndrg1	1.799571482	0.485782208	FALSE	2.516745428	0.007456389	TRUE	2.739192684	0.008371068	TRUE	0.717173947	0.819562624	FALSE	0.939621202	0.592107772	FALSE	0.222447256	1	FALSE
580	ENSMUSG00000005142.10	Man2b1	0.050650819	1	FALSE	-0.850765612	0.076494976	FALSE	-1.781934817	0.00049821	TRUE	-0.901416431	0.370326121	FALSE	-1.832585635	0.006446554	TRUE	-0.931169204	0.65207505	FALSE
586	ENSMUSG00000005233.16	Spc25	1.432688014	0.907542293	FALSE	3.341685828	0.027644789	TRUE	3.499568957	0.037823099	TRUE	1.908997814	0.632992372	FALSE	2.066880943	0.428655067	FALSE	0.157883129	1	FALSE
588	ENSMUSG00000005267.13	Zfp287	-0.750227781	0.699575607	FALSE	-1.262200496	0.013336503	TRUE	-2.03142632	0.000472242	TRUE	-0.511972715	0.737894842	FALSE	-1.281198539	0.123690799	FALSE	-0.769225824	0.94248761	FALSE
589	ENSMUSG00000005299.6	Letm1	0.359134729	0.620730765	FALSE	0.45734158	0.041457585	TRUE	0.462370065	0.066733117	FALSE	0.098206851	0.91611011	FALSE	0.103235336	0.830921562	FALSE	0.005028485	1	FALSE
597	ENSMUSG00000005374.13	Tbl2	0.639316442	0.347288254	FALSE	0.934211032	0.001230618	TRUE	0.794003324	0.015295297	TRUE	0.294894589	0.735359472	FALSE	0.154686881	0.803854174	FALSE	-0.140207708	1	FALSE
600	ENSMUSG00000005410.6	Mcm5	1.574416762	0.152790222	FALSE	2.407466863	1.90E-05	TRUE	2.497713231	6.82E-05	TRUE	0.833050101	0.574697427	FALSE	0.923296469	0.35122366	FALSE	0.090246367	1	FALSE
601	ENSMUSG00000005413.8	Hmox1	-4.386872938	0.058207417	FALSE	-3.957815362	0.005164158	TRUE	-4.305027646	0.006179385	TRUE	0.429057576	0.954255445	FALSE	0.081845291	0.98487805	FALSE	-0.347212284	1	FALSE
605	ENSMUSG00000005465.9	Il27ra	-0.427369832	0.906913875	FALSE	-1.026852242	0.023009352	TRUE	-0.652462766	0.219943056	FALSE	-0.59948241	0.613973588	FALSE	-0.225092934	0.816785443	FALSE	0.374389476	1	FALSE
606	ENSMUSG00000005469.10	Prkaca	-0.142815765	0.990030916	FALSE	0.712958909	0.018711748	TRUE	1.147780004	0.00041956	TRUE	0.855774674	0.106001091	FALSE	1.290595769	0.00215265	TRUE	0.434821095	0.930364609	FALSE
607	ENSMUSG00000005470.8	Asf1b	1.674509874	0.39449044	FALSE	3.537537939	3.00E-06	TRUE	3.840034168	5.37E-06	TRUE	1.863028065	0.236077296	FALSE	2.165524294	0.077161261	FALSE	0.302496229	1	FALSE
608	ENSMUSG00000005481.18	Ddx39	1.028279512	0.693966475	FALSE	1.433760292	0.041174689	TRUE	2.012045236	0.008266983	TRUE	0.40548078	0.874925038	FALSE	0.983765723	0.416864713	FALSE	0.578284944	1	FALSE
609	ENSMUSG00000005483.10	Dnajb1	0.012108568	1	FALSE	-1.479108759	0.001146383	TRUE	-1.234672426	0.016332326	TRUE	-1.491217327	0.04046847	TRUE	-1.246780994	0.080872418	FALSE	0.244436333	1	FALSE
610	ENSMUSG00000005501.14	Usp40	0.306207731	0.973474449	FALSE	-0.859667016	0.074501885	FALSE	-1.678973775	0.0013878	TRUE	-1.165874747	0.186550617	FALSE	-1.985181506	0.003422853	TRUE	-0.819306759	0.791550727	FALSE
621	ENSMUSG00000005615.15	Pcyt1a	0.09376126	1	FALSE	0.053910756	0.98060471	FALSE	-4.075324512	0.032588641	TRUE	-0.039850504	0.999309605	FALSE	-4.169085772	0.07799128	FALSE	-4.129235268	0.34410306	FALSE
622	ENSMUSG00000005621.11	Zfp592	-0.334613715	0.874804036	FALSE	-0.736451782	0.021267322	TRUE	-0.722578122	0.044643776	TRUE	-0.401838067	0.639451038	FALSE	-0.387964407	0.502064451	FALSE	0.01387366	1	FALSE
625	ENSMUSG00000005656.9	Snx6	-0.000706101	1	FALSE	0.32623751	0.052507139	FALSE	0.454319087	0.013076221	TRUE	0.326943611	0.344932669	FALSE	0.455025188	0.070195532	FALSE	0.128081577	1	FALSE
626	ENSMUSG00000005667.8	Mthfd2	1.359219362	0.288620024	FALSE	2.113160604	0.000209906	TRUE	2.023369912	0.001479437	TRUE	0.753941242	0.632992372	FALSE	0.66415055	0.536386812	FALSE	-0.089790692	1	FALSE
630	ENSMUSG00000005683.8	Cs	0.390670765	0.83820091	FALSE	0.787430101	0.018349629	TRUE	0.973439013	0.00786856	TRUE	0.396759336	0.665848766	FALSE	0.582768247	0.295145388	FALSE	0.186008911	1	FALSE
632	ENSMUSG00000005687.14	Bcas2	0.099944132	0.995633156	FALSE	0.491293084	0.067064754	FALSE	0.609915881	0.038209718	TRUE	0.391348951	0.549128819	FALSE	0.509971749	0.232921366	FALSE	0.118622797	1	FALSE
633	ENSMUSG00000005696.11	Sh2d1a	-0.137187144	1	FALSE	-0.60618602	0.566336939	FALSE	-2.442455028	0.025363869	TRUE	-0.468998877	0.892530005	FALSE	-2.305267884	0.125479089	FALSE	-1.836269008	0.694746231	FALSE
637	ENSMUSG00000005732.14	Ranbp1	1.026647277	0.468332891	FALSE	1.674355524	0.001328806	TRUE	1.885245371	0.00103123	TRUE	0.647708247	0.654595385	FALSE	0.858598094	0.336851709	FALSE	0.210889847	1	FALSE
639	ENSMUSG00000005779.12	Psmb4	0.375174738	0.913375725	FALSE	0.90850195	0.024838872	TRUE	1.219293895	0.005615423	TRUE	0.533327212	0.616333486	FALSE	0.844119157	0.193905949	FALSE	0.310791945	1	FALSE
644	ENSMUSG00000005813.12	Metap1	0.707656348	0.64488637	FALSE	1.03837744	0.021485125	TRUE	1.170568502	0.018951051	TRUE	0.330721092	0.824082944	FALSE	0.462912154	0.578036289	FALSE	0.132191062	1	FALSE
646	ENSMUSG00000005824.7	Tnfsf14	4.592774518	0.005503619	TRUE	5.20229531	4.16E-06	TRUE	4.294100346	0.000827325	TRUE	0.609520792	0.897880175	FALSE	-0.298674172	0.918442824	FALSE	-0.908194964	1	FALSE
647	ENSMUSG00000005846.12	Rsl1d1	0.681029096	0.528209564	FALSE	0.97682422	0.009160234	TRUE	0.624180417	0.154506513	FALSE	0.295795125	0.812943498	FALSE	-0.056848678	0.953273754	FALSE	-0.352643803	1	FALSE
649	ENSMUSG00000005873.6	Reep5	-0.149046606	0.991992378	FALSE	1.030769548	0.002279998	TRUE	1.259163566	0.000659541	TRUE	1.179816155	0.019933975	TRUE	1.408210172	0.003530406	TRUE	0.228394018	1	FALSE
650	ENSMUSG00000005881.13	Ergic3	0.003566992	1	FALSE	0.388759955	0.072147618	FALSE	0.786022692	0.000505112	TRUE	0.385192962	0.405730767	FALSE	0.7824557	0.008732404	TRUE	0.397262738	0.683860318	FALSE
654	ENSMUSG00000005897.14	Nr2c1	-0.340965471	0.973474449	FALSE	-1.128212965	0.033123946	TRUE	-0.691289784	0.280205791	FALSE	-0.787247493	0.540471651	FALSE	-0.350324312	0.743415667	FALSE	0.436923181	1	FALSE
657	ENSMUSG00000005917.15	Otx1	0.845708482	0.972399311	FALSE	4.421456705	0.000187767	TRUE	5.75861714	3.13E-06	TRUE	3.575748224	0.040300381	TRUE	4.912908658	0.001198919	TRUE	1.337160435	0.985556149	FALSE
659	ENSMUSG00000005947.11	Itgae	0.179998457	1	FALSE	-2.810044889	0.008301743	TRUE	-5.193715404	1.32E-05	TRUE	-2.990043346	0.114544691	FALSE	-5.373713861	0.000360372	TRUE	-2.383670515	0.53908706	FALSE
666	ENSMUSG00000005981.11	Trap1	0.716434085	0.426478502	FALSE	0.895908354	0.011118959	TRUE	0.88177284	0.025623634	TRUE	0.179474268	0.900435127	FALSE	0.165338754	0.830921562	FALSE	-0.014135514	1	FALSE
675	ENSMUSG00000006057.15	Atp5g1	0.794285022	0.296371411	FALSE	0.879435324	0.010592641	TRUE	1.123850231	0.002645893	TRUE	0.085150302	0.962707838	FALSE	0.329565209	0.606210653	FALSE	0.244414908	1	FALSE
676	ENSMUSG00000006058.10	Snf8	0.105256244	1	FALSE	0.850570762	0.0102752	TRUE	1.105710602	0.002185332	TRUE	0.745314518	0.270672037	FALSE	1.000454358	0.044865132	TRUE	0.255139839	1	FALSE
677	ENSMUSG00000006095.12	Tbcb	0.483903111	0.861040227	FALSE	1.093298762	0.011502625	TRUE	1.467849908	0.001774575	TRUE	0.60939565	0.583276122	FALSE	0.983946797	0.152940091	FALSE	0.374551146	1	FALSE
680	ENSMUSG00000006154.13	Eps8l1	-0.774565498	0.978927125	FALSE	-2.79920159	0.039637393	TRUE	-3.446845277	0.058859012	FALSE	-2.024636092	0.52505067	FALSE	-2.672279779	0.287841175	FALSE	-0.647643687	1	FALSE
682	ENSMUSG00000006179.9	Prss16	4.160765828	0.328633643	FALSE	5.374643396	0.004598941	TRUE	5.414863918	0.007260075	TRUE	1.213877568	0.813466553	FALSE	1.25409809	0.683432319	FALSE	0.040220522	1	FALSE
683	ENSMUSG00000006215.12	Zbtb17	0.538803376	0.327866993	FALSE	0.569765312	0.0194998	TRUE	0.335929327	0.248866292	FALSE	0.030961936	0.985837354	FALSE	-0.202874049	0.665758103	FALSE	-0.233835985	1	FALSE
692	ENSMUSG00000006301.17	Tmbim1	2.614287155	0.327866993	FALSE	3.95361651	0.000597598	TRUE	4.867589006	9.71E-05	TRUE	1.339329355	0.678818281	FALSE	2.253301851	0.232082054	FALSE	0.913972496	1	FALSE
694	ENSMUSG00000006310.10	Zbtb32	7.222912124	2.29E-05	TRUE	8.892347668	1.43E-12	TRUE	8.728054331	4.79E-10	TRUE	1.669435544	0.642547403	FALSE	1.505142207	0.537174054	FALSE	-0.164293337	1	FALSE
695	ENSMUSG00000006313.5	Upk1a	2.01741808	0.509162403	FALSE	4.173511112	4.37E-05	TRUE	4.255181025	0.00010869	TRUE	2.156093032	0.275239375	FALSE	2.237762945	0.144591807	FALSE	0.081669913	1	FALSE
699	ENSMUSG00000006342.15	Susd2	0.334855456	0.998600222	FALSE	1.653072087	0.092124645	FALSE	2.842383038	0.005535793	TRUE	1.318216631	0.577167815	FALSE	2.507527582	0.077412579	FALSE	1.189310952	0.989849852	FALSE
700	ENSMUSG00000006344.17	Ggt5	-0.260025902	1	FALSE	-3.183967892	0.01009759	TRUE	-5.602073783	0.000336913	TRUE	-2.92394199	0.232630611	FALSE	-5.342047881	0.007690795	TRUE	-2.418105891	0.82064602	FALSE
701	ENSMUSG00000006345.10	Ggt1	-0.591788535	0.932676668	FALSE	-0.882836749	0.233496908	FALSE	-1.781173887	0.020057896	TRUE	-0.291048215	0.921489554	FALSE	-1.189385352	0.301941368	FALSE	-0.898337137	0.989849852	FALSE
706	ENSMUSG00000006373.10	Pgrmc1	0.012101222	1	FALSE	0.676048914	0.024543848	TRUE	1.1801875	0.000225314	TRUE	0.663947692	0.275239375	FALSE	1.168086278	0.00575666	TRUE	0.504138586	0.789327358	FALSE
707	ENSMUSG00000006378.15	Gcat	1.353189885	0.430812512	FALSE	1.68355218	0.011760491	TRUE	1.844180899	0.012220076	TRUE	0.330362295	0.901203505	FALSE	0.490991014	0.708721271	FALSE	0.160628719	1	FALSE
710	ENSMUSG00000006392.16	Med8	0.489815657	0.969378427	FALSE	1.645413336	0.019599252	TRUE	1.642153204	0.037647444	TRUE	1.15559768	0.482550045	FALSE	1.152337547	0.32771039	FALSE	-0.003260132	1	FALSE
712	ENSMUSG00000006398.15	Cdc20	2.136720418	0.138573812	FALSE	4.093546284	2.20E-08	TRUE	4.577919379	1.78E-08	TRUE	1.956825865	0.190718787	FALSE	2.441198961	0.036970615	TRUE	0.484373096	1	FALSE
715	ENSMUSG00000006442.10	Srm	2.347482313	0.077150167	FALSE	2.510030591	0.001289846	TRUE	1.812077175	0.043048965	TRUE	0.162548279	0.972121415	FALSE	-0.535405138	0.740310696	FALSE	-0.697953416	1	FALSE
717	ENSMUSG00000006456.10	Rbm14	0.729951307	0.436166153	FALSE	1.191845015	0.000839793	TRUE	1.196899243	0.002518952	TRUE	0.461893708	0.638151736	FALSE	0.466947936	0.473144243	FALSE	0.005054228	1	FALSE
720	ENSMUSG00000006471.18	Ndor1	-0.049211115	1	FALSE	-0.788151876	0.11799744	FALSE	-1.685184815	0.001457615	TRUE	-0.73894076	0.531464318	FALSE	-1.6359737	0.022018375	TRUE	-0.89703294	0.721503457	FALSE
721	ENSMUSG00000006476.19	Nsmf	7.156794076	0.724492563	FALSE	8.588805609	0.098124504	FALSE	-20.73874618	0.000202463	TRUE	1.432011533	0.955910246	FALSE	-27.89554026	2.52E-05	TRUE	-29.32755179	2.49E-07	TRUE
722	ENSMUSG00000006494.11	Pdk1	-0.130861675	1	FALSE	-1.123988845	0.057430243	FALSE	-2.130637906	0.000724788	TRUE	-0.99312717	0.463757262	FALSE	-1.99977623	0.018629942	TRUE	-1.006649061	0.771796413	FALSE
725	ENSMUSG00000006519.11	Cyba	0.197585874	0.998843968	FALSE	1.399102869	0.014444358	TRUE	1.452942561	0.021917509	TRUE	1.201516994	0.306607392	FALSE	1.255356686	0.166771125	FALSE	0.053839692	1	FALSE
726	ENSMUSG00000006522.17	Itih3	0	1	FALSE	27.04108755	2.17E-08	TRUE	36.20711899	1.14E-12	TRUE	10.84921613	0.321434974	FALSE	20.01524758	0.005620794	TRUE	9.166031446	0.712909619	FALSE
729	ENSMUSG00000006574.15	Slc4a1	-5.473968971	0.339863805	FALSE	-9.816714984	0.000407005	TRUE	-6.587983123	0.023643423	TRUE	-4.342746013	0.528717346	FALSE	-1.114014151	0.850866041	FALSE	3.228731862	1	FALSE
730	ENSMUSG00000006585.3	Cdt1	0.447443332	0.821228266	FALSE	0.76844118	0.036397031	TRUE	0.747066661	0.071014328	FALSE	0.320997848	0.778968817	FALSE	0.299623329	0.671562736	FALSE	-0.021374519	1	FALSE
736	ENSMUSG00000006641.12	Slc5a6	7.87628592	0.006287337	TRUE	8.293022977	7.19E-05	TRUE	0	1	FALSE	0.416737057	0.962707838	FALSE	-7.571613599	0.015980062	TRUE	-7.988350656	0.019030337	TRUE
737	ENSMUSG00000006651.8	Aplp1	0.708981529	0.864050546	FALSE	1.131975254	0.090967599	FALSE	1.641496968	0.022080042	TRUE	0.422993724	0.851340345	FALSE	0.932515438	0.397005977	FALSE	0.509521714	1	FALSE
741	ENSMUSG00000006678.6	Pola1	0.857866991	0.724328201	FALSE	1.972370495	0.000786024	TRUE	1.857095887	0.004593518	TRUE	1.114503505	0.39626143	FALSE	0.999228896	0.319879084	FALSE	-0.115274609	1	FALSE
744	ENSMUSG00000006715.11	Gmnn	3.38807398	0.228289061	FALSE	4.897907514	0.000317462	TRUE	4.375463499	0.003362362	TRUE	1.509833534	0.657814696	FALSE	0.987389518	0.690283241	FALSE	-0.522444015	1	FALSE
746	ENSMUSG00000006728.12	Cdk4	1.317075071	0.066081131	FALSE	1.617839672	0.000118731	TRUE	1.973189908	1.73E-05	TRUE	0.300764601	0.838954367	FALSE	0.656114836	0.373110133	FALSE	0.355350236	1	FALSE
747	ENSMUSG00000006731.10	B4galnt1	0.186166076	0.968409957	FALSE	0.353372385	0.19379135	FALSE	0.655878214	0.02068808	TRUE	0.167206309	0.85548947	FALSE	0.469712138	0.266190925	FALSE	0.302505829	1	FALSE
748	ENSMUSG00000006736.9	Tspan31	0.725978023	0.155278366	FALSE	1.179514686	4.93E-06	TRUE	1.302235301	6.02E-06	TRUE	0.453536663	0.476256793	FALSE	0.576257278	0.18744894	FALSE	0.122720615	1	FALSE
752	ENSMUSG00000006800.14	Sulf2	-0.497933365	0.971050428	FALSE	-1.691314543	0.023296588	TRUE	-2.406668077	0.009529869	TRUE	-1.193381178	0.495208943	FALSE	-1.908734712	0.14197572	FALSE	-0.715353534	1	FALSE
756	ENSMUSG00000006920.14	Ezh1	-0.164892903	1	FALSE	-3.856177037	0.004759288	TRUE	-3.165720788	0.043120419	TRUE	-3.691284134	0.137601883	FALSE	-3.000827885	0.176409821	FALSE	0.690456249	1	FALSE
760	ENSMUSG00000006998.16	Psmd2	0.747403347	0.514751489	FALSE	1.002574941	0.013889257	TRUE	1.057909516	0.019633769	TRUE	0.255171593	0.864254711	FALSE	0.310506169	0.701879646	FALSE	0.055334576	1	FALSE
762	ENSMUSG00000007029.16	Vars	0.752745418	0.138077257	FALSE	0.854965336	0.001825194	TRUE	1.401733485	1.72E-06	TRUE	0.102219918	0.93620157	FALSE	0.648988067	0.141493939	FALSE	0.546768149	0.65039863	FALSE
768	ENSMUSG00000007041.9	Clic1	-0.186802042	0.969378427	FALSE	0.787399653	0.003221961	TRUE	1.335172982	2.77E-06	TRUE	0.974201695	0.012622453	TRUE	1.521975024	1.49E-05	TRUE	0.547773329	0.601251495	FALSE
770	ENSMUSG00000007080.14	Pole	1.357331001	0.528773668	FALSE	2.508539524	0.000649272	TRUE	2.531040353	0.001915538	TRUE	1.151208523	0.529652868	FALSE	1.173709353	0.357618785	FALSE	0.022500829	1	FALSE
775	ENSMUSG00000007379.15	Dennd2c	-5.072376811	0.003110055	TRUE	-2.485609564	0.035956652	TRUE	-4.604447114	0.001710785	TRUE	2.586767246	0.332738209	FALSE	0.467929697	0.88447431	FALSE	-2.11883755	0.883858839	FALSE
778	ENSMUSG00000007458.14	M6pr	0.697514738	0.579870285	FALSE	1.044946363	0.010111614	TRUE	0.819087751	0.078863331	FALSE	0.347431625	0.792411328	FALSE	0.121573013	0.900948111	FALSE	-0.225858612	1	FALSE
780	ENSMUSG00000007564.15	Ppp2r1a	-0.657553418	0.969378427	FALSE	-0.601796741	0.592923474	FALSE	-3.621177615	0.001475268	TRUE	0.055756677	0.994437104	FALSE	-2.963624198	0.055245883	FALSE	-3.019380875	0.130667631	FALSE
784	ENSMUSG00000007603.9	Dus3l	0.286202236	0.973734745	FALSE	-0.765035908	0.107536024	FALSE	-1.403616294	0.006340956	TRUE	-1.051238144	0.241180904	FALSE	-1.68981853	0.011385242	TRUE	-0.638580386	0.963988308	FALSE
786	ENSMUSG00000007613.15	Tgfbr1	-0.467741753	0.73498703	FALSE	-1.110560143	0.000654932	TRUE	-1.329199097	0.000299145	TRUE	-0.64281839	0.370326121	FALSE	-0.861457344	0.102731116	FALSE	-0.218638954	1	FALSE
789	ENSMUSG00000007659.18	Bcl2l1	1.482010739	0.33871298	FALSE	1.838318151	0.006286103	TRUE	1.479796822	0.053562559	FALSE	0.356307412	0.895516824	FALSE	-0.002213917	1	FALSE	-0.358521329	1	FALSE
790	ENSMUSG00000007670.10	Khsrp	0.079518772	1	FALSE	0.789712416	0.005331895	TRUE	0.977708781	0.0016339	TRUE	0.710193644	0.192332979	FALSE	0.898190008	0.034883215	TRUE	0.187996364	1	FALSE
791	ENSMUSG00000007721.6	Ccdc124	0.446316109	0.893344558	FALSE	1.222872033	0.006662441	TRUE	1.380126176	0.005456263	TRUE	0.776555924	0.463757262	FALSE	0.933810067	0.204320268	FALSE	0.157254144	1	FALSE
792	ENSMUSG00000007739.10	Cct4	0.59783588	0.574738326	FALSE	0.840972589	0.015235411	TRUE	0.845241447	0.029175353	TRUE	0.243136708	0.838261013	FALSE	0.247405567	0.721298081	FALSE	0.004268858	1	FALSE
793	ENSMUSG00000007777.9	0610009B22Rik	0.871753998	0.218067244	FALSE	1.909054651	1.71E-09	TRUE	2.333599111	1.25E-11	TRUE	1.037300653	0.047604061	TRUE	1.461845113	0.001363621	TRUE	0.42454446	0.982623349	FALSE
797	ENSMUSG00000007817.15	Zmiz1	-0.304838624	1	FALSE	-2.222865891	0.037633277	TRUE	-1.926129941	0.130293065	FALSE	-1.918027268	0.409293824	FALSE	-1.621291318	0.384960824	FALSE	0.29673595	1	FALSE
800	ENSMUSG00000007836.6	Hnrnpa0	-1.722409079	0.045821222	TRUE	0.311474305	0.642600158	FALSE	0.336587535	0.642835206	FALSE	2.033883384	0.008197039	TRUE	2.058996614	0.008290682	TRUE	0.02511323	1	FALSE
803	ENSMUSG00000007872.3	Id3	0.902864942	0.706662053	FALSE	1.437426078	0.020416579	TRUE	1.237719967	0.07903924	FALSE	0.534561136	0.785581286	FALSE	0.334855025	0.797570335	FALSE	-0.199706111	1	FALSE
810	ENSMUSG00000008036.11	Ap2s1	0.302882131	0.939521956	FALSE	1.09421154	0.00203922	TRUE	1.345345042	0.0005079	TRUE	0.791329409	0.283533454	FALSE	1.042462911	0.054966932	FALSE	0.251133502	1	FALSE
811	ENSMUSG00000008136.14	Fhl2	1.986106684	0.73498703	FALSE	3.439571345	0.014535452	TRUE	3.679860095	0.018441783	TRUE	1.453464661	0.728405161	FALSE	1.693753411	0.506748205	FALSE	0.24028875	1	FALSE
812	ENSMUSG00000008140.17	Emc10	0.244265799	0.895383467	FALSE	0.510730218	0.043052339	TRUE	0.561189461	0.045716929	TRUE	0.26646442	0.711167515	FALSE	0.316923662	0.474965041	FALSE	0.050459243	1	FALSE
815	ENSMUSG00000008200.14	Fnbp4	-0.228890617	0.933482411	FALSE	-0.462680134	0.093840862	FALSE	-1.01660966	0.000420136	TRUE	-0.233789517	0.781186033	FALSE	-0.787719043	0.051103625	FALSE	-0.553929526	0.571120139	FALSE
817	ENSMUSG00000008301.11	Phax	-0.61288634	0.939072022	FALSE	0.515668589	0.551051649	FALSE	1.561645153	0.057264402	FALSE	1.128554929	0.519565977	FALSE	2.174531493	0.045600022	TRUE	1.045976564	0.930228183	FALSE
822	ENSMUSG00000008348.9	Ubc	-0.214395605	0.969378427	FALSE	-0.644952023	0.03182691	TRUE	-0.522418033	0.129967378	FALSE	-0.430556418	0.565700955	FALSE	-0.308022428	0.577918293	FALSE	0.12253399	1	FALSE
825	ENSMUSG00000008393.9	Carhsp1	0.479241635	0.968074907	FALSE	1.914355756	0.002935548	TRUE	2.246327852	0.001458213	TRUE	1.435114121	0.283031319	FALSE	1.767086217	0.07684078	FALSE	0.331972096	1	FALSE
826	ENSMUSG00000008398.15	Elk3	0.150327352	0.961474554	FALSE	0.938019156	2.32E-07	TRUE	1.290581433	5.66E-11	TRUE	0.787691803	0.001739219	TRUE	1.140254081	3.70E-06	TRUE	0.352562277	0.707745421	FALSE
827	ENSMUSG00000008429.8	Herpud2	-0.432661693	0.669355296	FALSE	-0.799435552	0.004253267	TRUE	-0.607148161	0.059387235	FALSE	-0.366773858	0.628299999	FALSE	-0.174486468	0.765265863	FALSE	0.192287391	1	FALSE
829	ENSMUSG00000008475.13	Arpc5	-0.031203945	1	FALSE	0.608834165	0.012784246	TRUE	0.663335064	0.014392104	TRUE	0.640038109	0.15851617	FALSE	0.694539009	0.061811467	FALSE	0.054500899	1	FALSE
830	ENSMUSG00000008496.19	Pou2f2	-9.447511101	0.530160321	FALSE	11.1457766	0.02705607	TRUE	3.699591386	0.577048489	FALSE	20.5932877	0.002810091	TRUE	13.14710249	0.106024976	FALSE	-7.446185217	0.913906949	FALSE
832	ENSMUSG00000008668.15	Rps18	2.910117236	0.042633285	TRUE	1.04704196	0.301076225	FALSE	0.83437748	0.470667569	FALSE	-1.863075276	0.299956311	FALSE	-2.075739756	0.140268325	FALSE	-0.21266448	1	FALSE
833	ENSMUSG00000008682.13	Rpl10	0.594754263	0.736156336	FALSE	0.885727758	0.038618213	TRUE	1.318649003	0.004302696	TRUE	0.290973494	0.843084446	FALSE	0.72389474	0.306029204	FALSE	0.432921246	1	FALSE
834	ENSMUSG00000008683.16	Rps15a	0.558690023	0.503783866	FALSE	0.78804619	0.007727839	TRUE	1.063643557	0.000915168	TRUE	0.229356167	0.811503671	FALSE	0.504953534	0.301941368	FALSE	0.275597367	1	FALSE
836	ENSMUSG00000008730.17	Hipk1	-0.061310484	1	FALSE	-0.483794841	0.137433041	FALSE	-0.983086987	0.003779235	TRUE	-0.422484357	0.603126398	FALSE	-0.921776503	0.049256033	TRUE	-0.499292146	0.856591235	FALSE
842	ENSMUSG00000008859.8	Rala	-0.620071408	0.030946751	TRUE	-0.675081514	0.000187767	TRUE	-0.85617709	3.07E-05	TRUE	-0.055010107	0.954604041	FALSE	-0.236105683	0.493971731	FALSE	-0.181095576	1	FALSE
843	ENSMUSG00000008892.12	Vdac3	0.200261371	0.979701434	FALSE	0.868049931	0.011663187	TRUE	1.232030807	0.000943541	TRUE	0.667788559	0.371343788	FALSE	1.031769436	0.046906845	TRUE	0.363980877	1	FALSE
846	ENSMUSG00000008999.7	Bmp7	1.849721018	0.54251852	FALSE	1.971621521	0.063185983	FALSE	3.99399237	0.000245968	TRUE	0.121900503	0.987348872	FALSE	2.144271352	0.174916558	FALSE	2.022370849	0.572312314	FALSE
852	ENSMUSG00000009090.17	Ap1b1	-1.403898996	0.990030916	FALSE	0.624784479	0.889014484	FALSE	10.84361976	0.001096098	TRUE	2.028683475	0.848224574	FALSE	12.24751875	0.003833154	TRUE	10.21883528	0.036339148	TRUE
853	ENSMUSG00000009092.5	Derl3	4.824282207	0.528813227	FALSE	5.1876433	0.057686193	FALSE	6.384037386	0.03162625	TRUE	0.363361093	0.983270078	FALSE	1.559755179	0.773976131	FALSE	1.196394086	1	FALSE
856	ENSMUSG00000009207.15	Lnpk	-0.868769718	1	FALSE	-7.740552625	0.142015126	FALSE	-30.86341388	4.24E-09	TRUE	-6.871782907	0.603003319	FALSE	-29.99464416	4.54E-06	TRUE	-23.12286125	0.000457449	TRUE
857	ENSMUSG00000009291.13	Pttg1ip	-0.382182464	0.611477487	FALSE	-0.549299872	0.018647125	TRUE	-0.361801743	0.186412873	FALSE	-0.167117408	0.833106639	FALSE	0.020380721	0.975342916	FALSE	0.187498129	1	FALSE
862	ENSMUSG00000009470.17	Tnpo1	1.137975923	0.603720825	FALSE	1.905669003	0.005105417	TRUE	0.74099736	0.383299739	FALSE	0.76769308	0.692574909	FALSE	-0.396978563	0.78126578	FALSE	-1.164671644	0.782558793	FALSE
863	ENSMUSG00000009535.13	Rnmt	0.247990563	0.930827681	FALSE	0.593720071	0.037148607	TRUE	0.424031854	0.208924789	FALSE	0.345729509	0.640839335	FALSE	0.176041291	0.760514524	FALSE	-0.169688218	1	FALSE
864	ENSMUSG00000009549.14	Srp14	-0.162424779	0.972399311	FALSE	0.225129626	0.418006152	FALSE	0.624950713	0.021294583	TRUE	0.387554405	0.506983674	FALSE	0.787375492	0.029395348	TRUE	0.399821086	0.825453201	FALSE
866	ENSMUSG00000009563.16	Tor2a	0.111945614	0.994546182	FALSE	0.692614151	0.00803234	TRUE	0.950020008	0.000806459	TRUE	0.580668536	0.276507473	FALSE	0.838074394	0.030929097	TRUE	0.257405857	1	FALSE
867	ENSMUSG00000009566.12	Fpgs	0.795170458	0.210395753	FALSE	0.719007618	0.02435494	TRUE	1.11882055	0.001084307	TRUE	-0.07616284	0.96393232	FALSE	0.323650092	0.579202793	FALSE	0.399812932	0.996879014	FALSE
869	ENSMUSG00000009575.14	Cbx5	1.197001215	0.472383938	FALSE	2.205671637	0.000254308	TRUE	2.159632588	0.001298067	TRUE	1.008670422	0.491751092	FALSE	0.962631374	0.361811238	FALSE	-0.046039048	1	FALSE
873	ENSMUSG00000009630.10	Ppp2cb	-2.485747373	0.009302888	TRUE	0.101490478	0.91692685	FALSE	0.605096534	0.473938614	FALSE	2.587237852	0.005362418	TRUE	3.090843907	0.000808513	TRUE	0.503606055	1	FALSE
874	ENSMUSG00000009633.3	G0s2	-0.418909731	0.988181955	FALSE	-0.994350607	0.27134922	FALSE	-2.491095218	0.008255797	TRUE	-0.575440875	0.84038729	FALSE	-2.072185487	0.123863509	FALSE	-1.496744612	0.759340497	FALSE
879	ENSMUSG00000009687.14	Fxyd5	0.791949271	0.103983652	FALSE	0.687504946	0.013676671	TRUE	1.474459448	3.80E-07	TRUE	-0.104444325	0.932039458	FALSE	0.682510177	0.113733895	FALSE	0.786954502	0.134226394	FALSE
885	ENSMUSG00000009863.14	Sdhb	0.380227861	0.858135439	FALSE	1.032430629	0.002077863	TRUE	1.358732446	0.000192891	TRUE	0.652202768	0.376432908	FALSE	0.978504585	0.05746362	FALSE	0.326301817	1	FALSE
886	ENSMUSG00000009894.15	Snap47	0.431816798	0.738975439	FALSE	0.756312396	0.013713469	TRUE	0.945882263	0.00478429	TRUE	0.324495598	0.715223822	FALSE	0.514065465	0.314775166	FALSE	0.189569867	1	FALSE
887	ENSMUSG00000009905.5	Kdsr	-0.462626542	0.48878256	FALSE	-0.713420832	0.003138785	TRUE	-0.450711807	0.112116138	FALSE	-0.25079429	0.728419199	FALSE	0.011914734	0.988164701	FALSE	0.262709025	1	FALSE
889	ENSMUSG00000009927.9	Rps25	1.116595123	0.624524311	FALSE	2.150554257	0.001587899	TRUE	2.0656701	0.006333179	TRUE	1.033959134	0.54523642	FALSE	0.949074976	0.430795137	FALSE	-0.084884158	1	FALSE
893	ENSMUSG00000010048.10	Ifrd2	2.478940406	0.060255702	FALSE	2.790080116	0.000417508	TRUE	2.501341502	0.004758621	TRUE	0.31113971	0.930369328	FALSE	0.022401096	0.993782421	FALSE	-0.288738614	1	FALSE
897	ENSMUSG00000010067.13	Rassf1	-0.579676203	0.677743862	FALSE	-0.794715484	0.040430964	TRUE	-0.172936996	0.748987721	FALSE	-0.215039281	0.883824362	FALSE	0.406739207	0.56477453	FALSE	0.621778489	0.835721088	FALSE
904	ENSMUSG00000010205.11	Raver1	0.265424735	0.920936054	FALSE	0.711198386	0.015051095	TRUE	0.79164496	0.0146606	TRUE	0.44577365	0.537069248	FALSE	0.526220225	0.278543049	FALSE	0.080446575	1	FALSE
906	ENSMUSG00000010290.7	AI597479	0.582674405	0.445509704	FALSE	0.924477568	0.001426448	TRUE	1.17425359	0.000211311	TRUE	0.341803164	0.66535269	FALSE	0.591579186	0.206698195	FALSE	0.249776022	1	FALSE
907	ENSMUSG00000010307.7	Tmem86a	-0.952677291	0.700073429	FALSE	-1.648432001	0.0102752	TRUE	-1.181935489	0.11409704	FALSE	-0.69575471	0.712542071	FALSE	-0.229258198	0.879967487	FALSE	0.466496513	1	FALSE
911	ENSMUSG00000010376.15	Nedd8	0.459402433	0.746679647	FALSE	1.008835042	0.001990501	TRUE	1.304856258	0.000232801	TRUE	0.549432609	0.478025114	FALSE	0.845453825	0.100331066	FALSE	0.296021216	1	FALSE
913	ENSMUSG00000010406.12	Mrpl52	0.621914227	0.86402033	FALSE	1.085674981	0.059207965	FALSE	1.366206591	0.029829085	TRUE	0.463760753	0.800973721	FALSE	0.744292363	0.456474055	FALSE	0.28053161	1	FALSE
924	ENSMUSG00000010751.15	Tnfrsf22	0.162770397	0.998600222	FALSE	-1.068183556	0.022325968	TRUE	-1.673326104	0.001080981	TRUE	-1.230953952	0.14611378	FALSE	-1.8360965	0.005962043	TRUE	-0.605142548	0.996879014	FALSE
927	ENSMUSG00000010911.12	Apip	-0.50316872	0.882370316	FALSE	0.754631425	0.139586374	FALSE	0.962308666	0.082213448	FALSE	1.257800144	0.166247777	FALSE	1.465477386	0.044865132	TRUE	0.207677242	1	FALSE
932	ENSMUSG00000011114.18	Tbrg1	0.289190045	0.916842791	FALSE	0.405253935	0.233222379	FALSE	0.960207902	0.00520023	TRUE	0.11606389	0.934943992	FALSE	0.671017857	0.182898239	FALSE	0.554953967	0.749814553	FALSE
934	ENSMUSG00000011158.8	Brf1	-0.185842941	0.969378427	FALSE	-0.728722022	0.004397522	TRUE	-0.770954466	0.00690674	TRUE	-0.542879081	0.310484703	FALSE	-0.585111525	0.157316192	FALSE	-0.042232444	1	FALSE
935	ENSMUSG00000011179.8	Odc1	1.160917867	0.606011554	FALSE	1.617587397	0.02219635	TRUE	1.537796923	0.053343952	FALSE	0.456669529	0.857728447	FALSE	0.376879056	0.801076258	FALSE	-0.079790473	1	FALSE
936	ENSMUSG00000011254.16	Thg1l	0.736462309	0.806941653	FALSE	1.425476334	0.013599373	TRUE	1.636251906	0.009814894	TRUE	0.689014025	0.656180659	FALSE	0.899789597	0.35111629	FALSE	0.210775572	1	FALSE
937	ENSMUSG00000011256.16	Adam19	0.161908329	0.990030916	FALSE	1.038168631	0.003278721	TRUE	1.105559189	0.00464801	TRUE	0.876260302	0.202642856	FALSE	0.94365086	0.086940576	FALSE	0.067390558	1	FALSE
939	ENSMUSG00000011267.8	Zfp296	2.247429563	0.165070424	FALSE	2.564797999	0.002404345	TRUE	1.586367339	0.106174657	FALSE	0.317368436	0.932039458	FALSE	-0.661062223	0.690125283	FALSE	-0.978430659	1	FALSE
942	ENSMUSG00000011427.16	Zfp790	-0.933684912	0.663874654	FALSE	-1.565668988	0.010032168	TRUE	-0.286952962	0.736432572	FALSE	-0.631984076	0.726774524	FALSE	0.64673195	0.564056467	FALSE	1.278716026	0.563014364	FALSE
944	ENSMUSG00000011752.7	Pgam1	1.078795422	0.447434156	FALSE	2.241553861	1.76E-05	TRUE	2.465377133	2.22E-05	TRUE	1.162758439	0.306678835	FALSE	1.38658171	0.105657422	FALSE	0.223823272	1	FALSE
947	ENSMUSG00000011837.4	Snapc2	0.106564725	0.994779086	FALSE	0.339074975	0.235833774	FALSE	0.603681013	0.042806686	TRUE	0.23251025	0.778968817	FALSE	0.497116288	0.251392252	FALSE	0.264606037	1	FALSE
957	ENSMUSG00000012405.16	Rpl15	0.097526963	0.995633156	FALSE	0.564084891	0.029216586	TRUE	0.735085581	0.009252754	TRUE	0.466557928	0.413089893	FALSE	0.637558618	0.11125128	FALSE	0.171000689	1	FALSE
958	ENSMUSG00000012422.14	Tmem167	0.261304589	0.961407243	FALSE	0.81619136	0.015797949	TRUE	0.883761054	0.01851512	TRUE	0.554886772	0.485319964	FALSE	0.622456465	0.265183634	FALSE	0.067569694	1	FALSE
960	ENSMUSG00000012443.4	Kif11	2.838516033	0.176096389	FALSE	4.797192136	3.71E-06	TRUE	5.098430147	9.75E-06	TRUE	1.958676103	0.416309321	FALSE	2.259914114	0.194172176	FALSE	0.301238011	1	FALSE
961	ENSMUSG00000012483.4	Rpa3	0.215215764	0.991508459	FALSE	1.360408539	0.005159616	TRUE	1.725368851	0.001125699	TRUE	1.145192775	0.234235594	FALSE	1.510153087	0.038440829	TRUE	0.364960312	1	FALSE
966	ENSMUSG00000012819.15	Cdh23	7.335550289	0.468364438	FALSE	8.794796933	0.023315846	TRUE	8.236020926	0.055980882	FALSE	1.459246644	0.926139537	FALSE	0.900470637	0.920038667	FALSE	-0.558776007	1	FALSE
967	ENSMUSG00000012848.15	Rps5	0.828772086	0.623960661	FALSE	0.769546504	0.154880365	FALSE	1.51379222	0.006954417	TRUE	-0.059225582	0.988258783	FALSE	0.685020134	0.446288008	FALSE	0.744245716	0.916994023	FALSE
972	ENSMUSG00000013150.15	Gfod2	-0.029581337	1	FALSE	-1.297813196	3.25E-07	TRUE	-1.618966587	4.53E-08	TRUE	-1.268231859	0.000162022	TRUE	-1.58938525	1.35E-05	TRUE	-0.321153391	1	FALSE
983	ENSMUSG00000013629.16	Cad	1.398901497	0.045821222	TRUE	1.453971779	0.000848208	TRUE	1.29908427	0.007982649	TRUE	0.055070283	0.987348872	FALSE	-0.099817227	0.928316024	FALSE	-0.154887509	1	FALSE
986	ENSMUSG00000013663.7	Pten	-0.103829665	0.972639666	FALSE	-0.477890078	0.0020574	TRUE	-0.436774446	0.01252831	TRUE	-0.374060413	0.218447694	FALSE	-0.332944781	0.190926602	FALSE	0.041115632	1	FALSE
987	ENSMUSG00000013698.12	Pea15a	-0.395160684	0.871958139	FALSE	-1.021461253	0.005012866	TRUE	-0.909955007	0.026997038	TRUE	-0.626300569	0.468347468	FALSE	-0.514794323	0.425950485	FALSE	0.111506246	1	FALSE
988	ENSMUSG00000013701.13	Timm23	0.758648725	0.638989011	FALSE	1.18513599	0.013319418	TRUE	1.140928837	0.033821805	TRUE	0.426487265	0.77859054	FALSE	0.382280111	0.685123206	FALSE	-0.044207153	1	FALSE
1001	ENSMUSG00000014075.15	Tctex1d2	1.54345183	0.623960661	FALSE	2.162606317	0.021836421	TRUE	2.395050845	0.018917941	TRUE	0.619154486	0.838261013	FALSE	0.851599014	0.609239774	FALSE	0.232444528	1	FALSE
1004	ENSMUSG00000014177.10	Tvp23b	0.0600275	1	FALSE	0.31950359	0.266296881	FALSE	0.773504272	0.007412478	TRUE	0.25947609	0.739911412	FALSE	0.713476772	0.074491533	FALSE	0.454000682	0.759340497	FALSE
1005	ENSMUSG00000014195.15	Dnajc7	-0.292095389	0.922179489	FALSE	-0.507859275	0.133126012	FALSE	-0.802320435	0.027345874	TRUE	-0.215763886	0.849335859	FALSE	-0.510225046	0.355501291	FALSE	-0.294461161	1	FALSE
1013	ENSMUSG00000014349.7	Ube2z	0.023373585	1	FALSE	0.364957812	0.102934598	FALSE	0.491159421	0.043241736	TRUE	0.341584227	0.505680194	FALSE	0.467785837	0.174640655	FALSE	0.126201609	1	FALSE
1014	ENSMUSG00000014353.14	Tmem87b	-0.403040353	0.876801979	FALSE	-1.261570162	0.000898822	TRUE	-1.518817903	0.000393687	TRUE	-0.858529809	0.277370548	FALSE	-1.115777549	0.063108898	FALSE	-0.257247741	1	FALSE
1015	ENSMUSG00000014355.10	Anapc1	0.415215818	0.506812221	FALSE	0.520042959	0.020887279	TRUE	0.407566775	0.115414873	FALSE	0.104827141	0.907804334	FALSE	-0.007649043	0.991915419	FALSE	-0.112476184	1	FALSE
1016	ENSMUSG00000014361.5	Mertk	-4.288796629	0.157958806	FALSE	-9.10218468	1.86E-06	TRUE	-7.335422767	0.000576646	TRUE	-4.813388051	0.228686645	FALSE	-3.046626138	0.378383763	FALSE	1.766761913	1	FALSE
1027	ENSMUSG00000014547.10	Wdfy2	0.033404099	1	FALSE	-0.67166962	0.030413258	TRUE	-0.951665511	0.006182893	TRUE	-0.705073719	0.241305846	FALSE	-0.98506961	0.034102219	TRUE	-0.279995891	1	FALSE
1028	ENSMUSG00000014550.14	Rbsn	-0.243709737	0.94829627	FALSE	-0.572831637	0.059484124	FALSE	-0.929072812	0.004914174	TRUE	-0.3291219	0.697027927	FALSE	-0.685363074	0.150092702	FALSE	-0.356241175	1	FALSE
1031	ENSMUSG00000014599.10	Csf1	-6.24343404	0.019893827	TRUE	2.021481208	0.032819404	TRUE	3.877997715	6.96E-05	TRUE	8.264915248	0.000218951	TRUE	10.12143176	1.18E-06	TRUE	1.856516507	0.531276421	FALSE
1033	ENSMUSG00000014606.14	Slc25a11	0.05979114	1	FALSE	0.540068426	0.029354446	TRUE	0.979243852	0.000202332	TRUE	0.480277287	0.362644751	FALSE	0.919452712	0.008689495	TRUE	0.439175425	0.745611815	FALSE
1035	ENSMUSG00000014686.8	Ceacam16	0.59446201	0.980908329	FALSE	2.309552518	0.029185303	TRUE	3.035018721	0.00784531	TRUE	1.715090508	0.473266739	FALSE	2.440556712	0.126864364	FALSE	0.725466204	1	FALSE
1039	ENSMUSG00000014769.10	Psmb1	0.283449236	0.830455268	FALSE	0.721621714	0.001782971	TRUE	1.318007129	5.62E-08	TRUE	0.438172478	0.393843476	FALSE	1.034557892	0.001415153	TRUE	0.596385414	0.287977822	FALSE
1042	ENSMUSG00000014786.8	Slc9a5	2.139805305	0.514751489	FALSE	3.009051091	0.010447978	TRUE	2.491712785	0.062411223	FALSE	0.869245785	0.810895994	FALSE	0.35190748	0.89280109	FALSE	-0.517338305	1	FALSE
1044	ENSMUSG00000014837.15	4931428F04Rik	0.114371959	1	FALSE	-2.922881915	0.095129184	FALSE	-5.363089364	0.008928083	TRUE	-3.037253874	0.433310176	FALSE	-5.477461323	0.050945734	FALSE	-2.440207449	0.989849852	FALSE
1045	ENSMUSG00000014846.12	Tppp3	1.378591423	0.934575081	FALSE	4.429725568	0.004832714	TRUE	3.628889699	0.038854404	TRUE	3.051134145	0.344932669	FALSE	2.250298276	0.392496483	FALSE	-0.800835869	1	FALSE
1047	ENSMUSG00000014856.12	Tmem208	0.458850796	0.804807254	FALSE	1.189922491	0.000656427	TRUE	1.327118886	0.000548451	TRUE	0.731071696	0.321434974	FALSE	0.868268091	0.118971291	FALSE	0.137196395	1	FALSE
1048	ENSMUSG00000014859.9	E2f4	0.59056541	0.600678629	FALSE	1.057303248	0.002582539	TRUE	1.126306226	0.003676496	TRUE	0.466737837	0.620896354	FALSE	0.535740816	0.380417527	FALSE	0.069002978	1	FALSE
1049	ENSMUSG00000014867.9	Surf4	0.356857365	0.803187574	FALSE	0.706952882	0.010613565	TRUE	0.711514334	0.021355824	TRUE	0.350095517	0.64032262	FALSE	0.354656969	0.475494471	FALSE	0.004561452	1	FALSE
1051	ENSMUSG00000014905.4	Dnajb9	-1.000037569	0.685605852	FALSE	-1.768298378	0.007601562	TRUE	-2.086322159	0.004409621	TRUE	-0.768260809	0.68334769	FALSE	-1.086284589	0.336197748	FALSE	-0.31802378	1	FALSE
1054	ENSMUSG00000014959.12	Gorasp2	0.904853242	0.716933696	FALSE	1.656621219	0.007661452	TRUE	1.549807012	0.026145659	TRUE	0.751767977	0.65510409	FALSE	0.64495377	0.573767699	FALSE	-0.106814207	1	FALSE
1055	ENSMUSG00000014980.14	Tsen15	0.347901275	0.922179489	FALSE	0.461214301	0.267484651	FALSE	1.098443138	0.008268768	TRUE	0.113313026	0.952958935	FALSE	0.750541862	0.218805609	FALSE	0.637228837	0.778349356	FALSE
1059	ENSMUSG00000015023.7	Ddx19a	0.300175928	0.960521886	FALSE	1.003823762	0.008471151	TRUE	1.310827257	0.001613054	TRUE	0.703647834	0.404078511	FALSE	1.010651329	0.085987634	FALSE	0.307003495	1	FALSE
1063	ENSMUSG00000015092.9	Edf1	0.182455529	0.982682933	FALSE	0.909732383	0.006777014	TRUE	1.172273788	0.001374964	TRUE	0.727276854	0.299922917	FALSE	0.989818259	0.052902842	FALSE	0.262541405	1	FALSE
1066	ENSMUSG00000015112.15	Slc25a13	1.942494241	0.210395753	FALSE	2.565629237	0.000726926	TRUE	2.986688665	0.000322227	TRUE	0.623134997	0.804107936	FALSE	1.044194424	0.439667973	FALSE	0.421059428	1	FALSE
1067	ENSMUSG00000015120.15	Ube2i	0.11510423	0.995633156	FALSE	0.430178229	0.167616984	FALSE	0.682887617	0.039273326	TRUE	0.315073999	0.714872465	FALSE	0.567783387	0.239751816	FALSE	0.252709388	1	FALSE
1071	ENSMUSG00000015143.15	Actn1	-0.932586784	0.600678629	FALSE	-1.807992318	0.001037726	TRUE	-2.566722512	1.83E-05	TRUE	-0.875405534	0.522671789	FALSE	-1.634135728	0.056071957	FALSE	-0.758730194	0.973188683	FALSE
1072	ENSMUSG00000015149.14	Sirt2	0.152923467	0.963143866	FALSE	0.611301767	0.00187686	TRUE	1.028459318	8.03E-07	TRUE	0.4583783	0.234235594	FALSE	0.875535852	0.001300769	TRUE	0.417157552	0.525540813	FALSE
1074	ENSMUSG00000015176.11	Nolc1	3.571579945	0.296371411	FALSE	3.094053491	0.04981631	TRUE	-0.70664373	0.764477653	FALSE	-0.477526455	0.945660791	FALSE	-4.278223675	0.084656603	FALSE	-3.80069722	0.377938613	FALSE
1078	ENSMUSG00000015217.11	Hmgb3	0.513727168	0.95718839	FALSE	2.393753727	0.00014244	TRUE	2.814462214	4.43E-05	TRUE	1.880026559	0.089243805	FALSE	2.300735046	0.01334919	TRUE	0.420708487	1	FALSE
1079	ENSMUSG00000015243.4	Abca1	-0.265777094	1	FALSE	-3.147410449	0.003426224	TRUE	-5.86075726	1.12E-06	TRUE	-2.881633355	0.149569188	FALSE	-5.594980166	0.000220322	TRUE	-2.713346811	0.378260151	FALSE
1084	ENSMUSG00000015312.9	Gadd45b	1.3207243	0.247361316	FALSE	1.254346635	0.023187903	TRUE	-0.051949449	0.953357039	FALSE	-0.066377666	0.987944083	FALSE	-1.372673749	0.110772471	FALSE	-1.306296084	0.37038208	FALSE
1085	ENSMUSG00000015314.10	Slamf6	0.253418075	0.913375725	FALSE	0.445463548	0.115021096	FALSE	0.715558679	0.017203153	TRUE	0.192045473	0.834187286	FALSE	0.462140604	0.305700393	FALSE	0.270095131	1	FALSE
1086	ENSMUSG00000015316.11	Slamf1	3.059523599	0.02498328	TRUE	3.359946743	0.000115545	TRUE	2.862967815	0.003553767	TRUE	0.300423144	0.943785838	FALSE	-0.196555784	0.930280621	FALSE	-0.496978928	1	FALSE
1087	ENSMUSG00000015335.16	Zdhhc12	-0.231733654	0.979612363	FALSE	-0.544895164	0.189973228	FALSE	-1.018304709	0.027227831	TRUE	-0.31316151	0.804375891	FALSE	-0.786571055	0.236399458	FALSE	-0.473409545	1	FALSE
1089	ENSMUSG00000015340.10	Cybb	-5.732710894	0.025131138	TRUE	-3.605251088	0.025840304	TRUE	-2.135105599	0.266082813	FALSE	2.127459806	0.644089642	FALSE	3.597605295	0.183776356	FALSE	1.47014549	1	FALSE
1090	ENSMUSG00000015341.17	Golga7	0.056052114	1	FALSE	0.447694656	0.097846184	FALSE	0.858870711	0.002388797	TRUE	0.391642542	0.545614517	FALSE	0.802818597	0.03842765	TRUE	0.411176055	0.860435086	FALSE
1092	ENSMUSG00000015354.8	Pcolce2	-3.821261754	0.736972879	FALSE	-7.165388084	0.013885874	TRUE	-0.650146532	0.868337267	FALSE	-3.34412633	0.693011143	FALSE	3.171115222	0.520376519	FALSE	6.515241552	0.429538482	FALSE
1097	ENSMUSG00000015396.4	Cd83	2.140489301	0.542221692	FALSE	3.79590639	0.001250741	TRUE	3.659887479	0.004886264	TRUE	1.65541709	0.578352161	FALSE	1.519398178	0.46520784	FALSE	-0.136018912	1	FALSE
1098	ENSMUSG00000015437.5	Gzmb	5.836331879	0.000107494	TRUE	8.23808743	3.06E-14	TRUE	8.909535588	2.84E-13	TRUE	2.401755551	0.344932669	FALSE	3.07320371	0.100331066	FALSE	0.671448159	1	FALSE
1102	ENSMUSG00000015468.14	Notch4	-2.800496244	0.686035352	FALSE	-3.670577751	0.053199501	FALSE	-5.475007651	0.02691198	TRUE	-0.870081507	0.913144119	FALSE	-2.674511407	0.50238862	FALSE	-1.8044299	1	FALSE
1104	ENSMUSG00000015476.6	Prrt1	-0.465569759	0.959413417	FALSE	-1.316552971	0.02876576	TRUE	-0.929824552	0.188274933	FALSE	-0.850983213	0.574449751	FALSE	-0.464254793	0.69520562	FALSE	0.38672842	1	FALSE
1106	ENSMUSG00000015488.14	Cacfd1	-0.851703385	0.874332626	FALSE	-1.706932081	0.034019766	TRUE	-1.160213851	0.226448774	FALSE	-0.855228695	0.715118379	FALSE	-0.308510466	0.867565818	FALSE	0.54671823	1	FALSE
1107	ENSMUSG00000015501.10	Hivep2	0.120951424	0.979612363	FALSE	-0.138483232	0.585989854	FALSE	-0.528545494	0.033495065	TRUE	-0.259434656	0.638151736	FALSE	-0.649496918	0.041745628	TRUE	-0.390062263	0.751462007	FALSE
1109	ENSMUSG00000015536.14	Mocs2	-0.554544284	0.766398924	FALSE	-0.179282676	0.732582128	FALSE	0.776742801	0.096466517	FALSE	0.375261608	0.767094877	FALSE	1.331287085	0.027310842	TRUE	0.956025477	0.378996803	FALSE
1111	ENSMUSG00000015568.16	Lpl	-3.831152071	0.324404827	FALSE	-4.86097396	0.005973185	TRUE	-3.557768461	0.079206431	FALSE	-1.029821888	0.884986336	FALSE	0.27338361	0.953562292	FALSE	1.303205498	1	FALSE
1113	ENSMUSG00000015605.6	Srf	0.337798583	0.928696355	FALSE	0.950209266	0.013239361	TRUE	0.81899604	0.060307907	FALSE	0.612410683	0.503745932	FALSE	0.481197457	0.484672688	FALSE	-0.131213227	1	FALSE
1114	ENSMUSG00000015619.10	Gata3	0.146206281	0.979397867	FALSE	0.265917586	0.328579203	FALSE	0.654938027	0.015891519	TRUE	0.119711305	0.903754576	FALSE	0.508731746	0.197668763	FALSE	0.389020441	0.860435086	FALSE
1116	ENSMUSG00000015656.17	Hspa8	0.634821311	0.473952324	FALSE	0.559780206	0.10379292	FALSE	0.937460919	0.010103981	TRUE	-0.075041105	0.967227548	FALSE	0.302639609	0.630374131	FALSE	0.377680713	1	FALSE
1119	ENSMUSG00000015671.11	Psma2	0.425081839	0.858135439	FALSE	0.852940096	0.02565018	TRUE	0.946438409	0.025472694	TRUE	0.427858256	0.692574909	FALSE	0.52135657	0.435895355	FALSE	0.093498313	1	FALSE
1120	ENSMUSG00000015672.4	Mrpl32	0.26351672	0.969093165	FALSE	0.539540935	0.150959927	FALSE	0.812316876	0.043007657	TRUE	0.276024215	0.810917883	FALSE	0.548800156	0.36088317	FALSE	0.272775941	1	FALSE
1121	ENSMUSG00000015697.14	Setdb1	-0.239045173	0.99095282	FALSE	-0.858692965	0.131601108	FALSE	-1.974184801	0.001250353	TRUE	-0.619647791	0.684146472	FALSE	-1.735139628	0.035640389	TRUE	-1.115491837	0.649382556	FALSE
1123	ENSMUSG00000015714.11	Cers2	4.048218456	0.417508371	FALSE	3.743855668	0.065302927	FALSE	4.668453164	0.030610349	TRUE	-0.304362788	0.977951528	FALSE	0.620234708	0.885193315	FALSE	0.924597496	1	FALSE
1125	ENSMUSG00000015747.5	Vps45	0.203461099	0.969608201	FALSE	0.7961361	0.006412377	TRUE	1.130453521	0.000340615	TRUE	0.592675001	0.32780689	FALSE	0.926992422	0.032333492	TRUE	0.334317421	1	FALSE
1128	ENSMUSG00000015750.15	Aph1a	-0.180557004	0.99095282	FALSE	0.613849423	0.15603983	FALSE	1.163965834	0.009789372	TRUE	0.794406427	0.367523486	FALSE	1.344522838	0.026336053	TRUE	0.550116411	0.971957478	FALSE
1129	ENSMUSG00000015757.10	Ppil4	-0.339578935	0.732559456	FALSE	-0.574608849	0.016750107	TRUE	-0.816206253	0.001893178	TRUE	-0.235029914	0.747306608	FALSE	-0.476627319	0.227165437	FALSE	-0.241597404	1	FALSE
1137	ENSMUSG00000015839.6	Nfe2l2	-0.196807036	0.988902334	FALSE	-0.83693509	0.034635237	TRUE	-1.03334671	0.018004049	TRUE	-0.640128054	0.490658362	FALSE	-0.836539674	0.186003959	FALSE	-0.19641162	1	FALSE
1138	ENSMUSG00000015854.7	Cd5l	-8.347653068	0.006287337	TRUE	-4.885678459	0.003527849	TRUE	-3.221466036	0.09488566	FALSE	3.461974609	0.521402072	FALSE	5.126187032	0.122463347	FALSE	1.664212423	1	FALSE
1141	ENSMUSG00000015880.13	Ncapg	3.024740113	0.180723828	FALSE	5.076696014	4.83E-06	TRUE	5.295773171	1.85E-05	TRUE	2.051955901	0.439691509	FALSE	2.271033058	0.228360439	FALSE	0.219077157	1	FALSE
1142	ENSMUSG00000015889.8	Lta4h	0.232521649	0.923177833	FALSE	0.616791262	0.017032136	TRUE	1.029711086	0.000201647	TRUE	0.384269613	0.5536791	FALSE	0.797189437	0.038440829	TRUE	0.412919823	0.856591235	FALSE
1144	ENSMUSG00000015932.8	Dstn	-0.583881705	0.71129466	FALSE	0.07880522	0.889954742	FALSE	0.666396286	0.150305302	FALSE	0.662686925	0.478998242	FALSE	1.250277992	0.035192479	TRUE	0.587591067	0.913906949	FALSE
1145	ENSMUSG00000015937.15	Macroh2a1	0.088456928	0.994023362	FALSE	0.465138294	0.026087962	TRUE	0.70359796	0.001771264	TRUE	0.376681366	0.418780749	FALSE	0.615141032	0.049182792	TRUE	0.238459666	1	FALSE
1150	ENSMUSG00000015961.8	Adss	0.718939883	0.295718947	FALSE	1.287920337	1.66E-05	TRUE	1.321398972	7.84E-05	TRUE	0.568980454	0.417214735	FALSE	0.602459089	0.24122249	FALSE	0.033478635	1	FALSE
1153	ENSMUSG00000015970.19	Chdh	-0.352119626	0.998600222	FALSE	1.720731328	0.098077194	FALSE	2.778802621	0.011333831	TRUE	2.072850953	0.312554541	FALSE	3.130922246	0.032784573	TRUE	1.058071293	1	FALSE
1154	ENSMUSG00000015971.5	Actr8	-0.450381298	0.273490533	FALSE	-0.547891764	0.003869801	TRUE	-0.26181311	0.255775354	FALSE	-0.097510466	0.900091134	FALSE	0.188568188	0.601267802	FALSE	0.286078654	0.913906949	FALSE
1155	ENSMUSG00000015981.12	Stk32c	1.297951696	0.97160492	FALSE	4.626229	0.016594391	TRUE	6.011731836	0.003321802	TRUE	3.328277304	0.374933989	FALSE	4.713780141	0.072955764	FALSE	1.385502837	1	FALSE
1159	ENSMUSG00000016087.13	Fli1	-0.184284053	0.967381018	FALSE	-0.578805534	0.021075642	TRUE	-0.492760747	0.085481763	FALSE	-0.394521481	0.510625077	FALSE	-0.308476693	0.493641702	FALSE	0.086044788	1	FALSE
1163	ENSMUSG00000016252.7	Atp5e	0.478575087	0.86402033	FALSE	1.176039554	0.00637894	TRUE	1.335167163	0.004929877	TRUE	0.697464467	0.501242639	FALSE	0.856592076	0.227165437	FALSE	0.159127609	1	FALSE
1164	ENSMUSG00000016253.12	Nelfcd	0.392722123	0.718689103	FALSE	0.783925896	0.00368037	TRUE	0.80524959	0.007281901	TRUE	0.391203773	0.567081253	FALSE	0.412527466	0.376543677	FALSE	0.021323694	1	FALSE
1167	ENSMUSG00000016257.15	Prelid3b	0.820738275	0.637795262	FALSE	1.558727323	0.002241925	TRUE	1.77766732	0.001501088	TRUE	0.737989048	0.574255385	FALSE	0.956929045	0.262633714	FALSE	0.218939997	1	FALSE
1169	ENSMUSG00000016319.3	Slc25a5	0.814819703	0.540874715	FALSE	1.218411419	0.007144433	TRUE	1.489931459	0.002660112	TRUE	0.403591716	0.779388748	FALSE	0.675111755	0.391703194	FALSE	0.27152004	1	FALSE
1177	ENSMUSG00000016487.15	Ppfibp1	0.642252809	0.961006722	FALSE	1.529750958	0.074207538	FALSE	2.054588386	0.027160018	TRUE	0.887498149	0.71164034	FALSE	1.412335576	0.306649579	FALSE	0.524837427	1	FALSE
1179	ENSMUSG00000016495.12	Plgrkt	0.857140158	0.762770602	FALSE	2.238452545	0.000250702	TRUE	2.779120825	3.16E-05	TRUE	1.381312387	0.283324069	FALSE	1.921980667	0.040053909	TRUE	0.54066828	1	FALSE
1181	ENSMUSG00000016498.10	Pdcd1lg2	5.367742644	0.002132893	TRUE	6.232330106	3.42E-07	TRUE	6.804791121	3.27E-07	TRUE	0.864587462	0.834187286	FALSE	1.437048477	0.515000281	FALSE	0.572461015	1	FALSE
1182	ENSMUSG00000016503.17	Gtf3a	0.332475357	0.896762216	FALSE	0.889945788	0.008668163	TRUE	1.419003853	9.71E-05	TRUE	0.557470431	0.488517455	FALSE	1.086528496	0.031495168	TRUE	0.529058065	0.882328303	FALSE
1183	ENSMUSG00000016510.11	Mtif3	-0.699681887	0.749741924	FALSE	-0.808547227	0.125226197	FALSE	-2.519120352	6.36E-05	TRUE	-0.108865341	0.969899123	FALSE	-1.819438466	0.032111	TRUE	-1.710573125	0.127754414	FALSE
1185	ENSMUSG00000016526.8	Dyrk3	1.618518411	0.213908985	FALSE	1.864260402	0.003357697	TRUE	1.934495601	0.005397908	TRUE	0.245741992	0.926307621	FALSE	0.315977191	0.809729585	FALSE	0.070235199	1	FALSE
1186	ENSMUSG00000016528.10	Mapkapk2	0.184213272	0.961474554	FALSE	0.712689799	0.002629603	TRUE	1.308966059	1.57E-07	TRUE	0.528476526	0.282240138	FALSE	1.124752786	0.000558031	TRUE	0.59627626	0.318219316	FALSE
1187	ENSMUSG00000016529.5	Il10	-1.467018858	0.961006722	FALSE	2.257521639	0.184687988	FALSE	3.831292388	0.026952864	TRUE	3.724540497	0.314519227	FALSE	5.298311246	0.039279533	TRUE	1.573770749	1	FALSE
1189	ENSMUSG00000016541.10	Atxn10	0.193726977	0.945634435	FALSE	0.5192769	0.026902593	TRUE	1.081915572	1.08E-05	TRUE	0.325549923	0.585852595	FALSE	0.888188594	0.007258898	TRUE	0.562638671	0.343486628	FALSE
1191	ENSMUSG00000016554.9	Eif3d	0.569956614	0.602712625	FALSE	0.846869827	0.013802839	TRUE	0.981064478	0.009622571	TRUE	0.276913213	0.805839988	FALSE	0.411107864	0.509987753	FALSE	0.134194651	1	FALSE
1198	ENSMUSG00000016757.11	Ttll12	0.451834409	0.602712625	FALSE	0.710189331	0.008669969	TRUE	0.684105428	0.024298098	TRUE	0.258354922	0.757048966	FALSE	0.23227102	0.656767195	FALSE	-0.026083902	1	FALSE
1203	ENSMUSG00000016933.17	Plcg1	-0.656290941	0.973734745	FALSE	-2.255799993	0.036378141	TRUE	-3.13867929	0.015115029	TRUE	-1.599509051	0.528717346	FALSE	-2.482388348	0.155870424	FALSE	-0.882879297	1	FALSE
1205	ENSMUSG00000016946.6	Kctd5	0.402738751	0.548859486	FALSE	0.546730747	0.015812628	TRUE	0.685003532	0.005810248	TRUE	0.143991996	0.859099612	FALSE	0.282264781	0.484966831	FALSE	0.138272785	1	FALSE
1207	ENSMUSG00000017002.14	Slpi	-2.132355661	0.59491746	FALSE	-4.32594228	0.000560707	TRUE	-4.583230382	0.0012725	TRUE	-2.193586619	0.470473267	FALSE	-2.450874722	0.260264978	FALSE	-0.257288102	1	FALSE
1208	ENSMUSG00000017009.3	Sdc4	-3.074723913	0.271945157	FALSE	-2.916008175	0.015181404	TRUE	-2.420480223	0.085281001	FALSE	0.158715739	0.988258783	FALSE	0.65424369	0.824158937	FALSE	0.495527951	1	FALSE
1211	ENSMUSG00000017132.17	Cyth1	-2.569449205	0.30438695	FALSE	-2.682029032	0.01791654	TRUE	-7.199783837	1.98E-08	TRUE	-0.112579827	0.989637006	FALSE	-4.630334632	0.00829397	TRUE	-4.517754805	0.01346314	TRUE
1213	ENSMUSG00000017146.12	Brca1	1.959627403	0.271531887	FALSE	3.638764394	3.87E-06	TRUE	3.658280624	3.31E-05	TRUE	1.679136991	0.323039301	FALSE	1.698653221	0.199630615	FALSE	0.01951623	1	FALSE
1217	ENSMUSG00000017221.14	Psmd3	0.993848754	0.137330085	FALSE	1.155474891	0.001347297	TRUE	1.142139661	0.004388624	TRUE	0.161626137	0.918052817	FALSE	0.148290907	0.858046321	FALSE	-0.01333523	1	FALSE
1218	ENSMUSG00000017264.16	Exosc10	0.465121605	0.509438315	FALSE	0.687722814	0.005871756	TRUE	0.423519421	0.148907227	FALSE	0.222601209	0.77895587	FALSE	-0.041602184	0.948424582	FALSE	-0.264203393	1	FALSE
1221	ENSMUSG00000017299.13	Dnttip1	0.240264665	0.821040093	FALSE	0.517073316	0.007123007	TRUE	0.66913239	0.001427714	TRUE	0.276808652	0.564760908	FALSE	0.428867725	0.163213391	FALSE	0.152059074	1	FALSE
1233	ENSMUSG00000017421.18	Zfp207	-0.747359958	0.864050546	FALSE	-0.650521284	0.392033773	FALSE	-1.62555102	0.041479759	TRUE	0.096838674	0.982427915	FALSE	-0.878191062	0.486935649	FALSE	-0.975029736	0.952668454	FALSE
1234	ENSMUSG00000017428.16	Psmd11	0.208106828	0.990030916	FALSE	-0.752121867	0.107216455	FALSE	-1.422911629	0.007567885	TRUE	-0.960228695	0.288615429	FALSE	-1.631018457	0.018027296	TRUE	-0.670789762	0.950347883	FALSE
1238	ENSMUSG00000017485.11	Top2b	-0.316217369	0.896762216	FALSE	-0.804130897	0.013280251	TRUE	-1.280142716	0.000249437	TRUE	-0.487913528	0.549128819	FALSE	-0.963925347	0.0497753	TRUE	-0.476011819	0.921217013	FALSE
1239	ENSMUSG00000017493.12	Igfbp4	-0.576092011	0.972399311	FALSE	-2.684905093	0.001692927	TRUE	-3.621665603	0.000100602	TRUE	-2.108813082	0.211481825	FALSE	-3.045573592	0.016216128	TRUE	-0.93676051	1	FALSE
1240	ENSMUSG00000017499.15	Cdc6	2.831886802	0.684773979	FALSE	5.257651355	0.00462355	TRUE	5.117403441	0.011765428	TRUE	2.425764553	0.604172582	FALSE	2.285516638	0.473589559	FALSE	-0.140247915	1	FALSE
1241	ENSMUSG00000017548.15	Suz12	0.841282408	0.338584949	FALSE	1.454599376	8.68E-05	TRUE	1.448966573	0.000472242	TRUE	0.613316968	0.499404226	FALSE	0.607684165	0.346849465	FALSE	-0.005632804	1	FALSE
1242	ENSMUSG00000017550.14	Atad5	0.750012844	0.874804036	FALSE	1.816614461	0.009802066	TRUE	0.944278716	0.264245691	FALSE	1.066601617	0.541530526	FALSE	0.194265873	0.909221267	FALSE	-0.872335744	1	FALSE
1243	ENSMUSG00000017561.16	Crlf3	-0.77763069	0.969378427	FALSE	-3.149481948	0.004760391	TRUE	-3.525540459	0.004358107	TRUE	-2.371851257	0.310484703	FALSE	-2.747909769	0.122467303	FALSE	-0.376058512	1	FALSE
1251	ENSMUSG00000017692.8	Rhbdl3	-0.382290185	0.94914098	FALSE	-0.94945494	0.048210113	TRUE	-0.694080403	0.217589023	FALSE	-0.567164756	0.660119897	FALSE	-0.311790219	0.746728232	FALSE	0.255374537	1	FALSE
1253	ENSMUSG00000017707.9	Serinc3	-0.211582766	0.961407243	FALSE	0.357218669	0.226098441	FALSE	0.78231728	0.009490036	TRUE	0.568801435	0.317281242	FALSE	0.993900046	0.011713483	TRUE	0.425098611	0.883858839	FALSE
1254	ENSMUSG00000017713.9	Tha1	-0.596352611	0.923442581	FALSE	-1.59586475	0.017302084	TRUE	-2.282122688	0.002022792	TRUE	-0.999512139	0.553349769	FALSE	-1.685770077	0.113176356	FALSE	-0.686257938	1	FALSE
1256	ENSMUSG00000017716.15	Birc5	3.686457456	0.304058719	FALSE	6.073386976	0.000108986	TRUE	6.32660428	0.000280234	TRUE	2.38692952	0.557300395	FALSE	2.640146824	0.330294617	FALSE	0.253217304	1	FALSE
1257	ENSMUSG00000017718.15	Afmid	0.027896072	1	FALSE	0.775739389	0.015720279	TRUE	0.926597651	0.008812899	TRUE	0.747843318	0.22623878	FALSE	0.898701579	0.063019613	FALSE	0.150858261	1	FALSE
1260	ENSMUSG00000017747.13	Ghdc	0.017229064	1	FALSE	0.571769858	0.08843158	FALSE	0.825181712	0.022369598	TRUE	0.554540794	0.457438957	FALSE	0.807952649	0.109668594	FALSE	0.253411854	1	FALSE
1261	ENSMUSG00000017754.13	Pltp	-0.378308184	1	FALSE	-2.577908577	0.043288217	TRUE	-6.279387999	0.000149181	TRUE	-2.199600393	0.455058108	FALSE	-5.901079815	0.005721218	TRUE	-3.701479422	0.364063321	FALSE
1262	ENSMUSG00000017756.9	Slc12a7	-1.37876823	0.884778306	FALSE	-4.433693385	0.001151476	TRUE	-5.635546417	0.000677238	TRUE	-3.054925155	0.275239375	FALSE	-4.256778187	0.052914973	FALSE	-1.201853032	1	FALSE
1265	ENSMUSG00000017765.17	Slc12a4	0.024000718	1	FALSE	0.615871004	0.003162014	TRUE	0.908172435	5.67E-05	TRUE	0.591870286	0.105878932	FALSE	0.884171716	0.002560516	TRUE	0.292301431	0.94939292	FALSE
1267	ENSMUSG00000017776.15	Crk	-0.285228995	0.855315839	FALSE	-0.600114943	0.016244406	TRUE	-0.911637712	0.000875897	TRUE	-0.314885948	0.638151736	FALSE	-0.626408717	0.112411362	FALSE	-0.31152277	1	FALSE
1269	ENSMUSG00000017781.17	Pitpna	-0.245939035	0.801648737	FALSE	-0.522063898	0.00582932	TRUE	-0.373610089	0.089322555	FALSE	-0.276124863	0.56268572	FALSE	-0.127671055	0.742938575	FALSE	0.148453808	1	FALSE
1272	ENSMUSG00000017831.8	Rab5a	-0.289330655	0.797728584	FALSE	-0.448304964	0.049014247	TRUE	-0.439109312	0.088436634	FALSE	-0.15897431	0.834187286	FALSE	-0.149778657	0.742938575	FALSE	0.009195653	1	FALSE
1275	ENSMUSG00000017858.12	Ift52	0.043843627	1	FALSE	0.429878163	0.026305731	TRUE	0.557873769	0.008547147	TRUE	0.386034537	0.331244784	FALSE	0.514030142	0.080609675	FALSE	0.127995606	1	FALSE
1276	ENSMUSG00000017861.11	Mybl2	2.990622765	0.135921524	FALSE	5.066972851	9.71E-07	TRUE	5.23847734	5.61E-06	TRUE	2.076350087	0.375428065	FALSE	2.247854575	0.19869044	FALSE	0.171504488	1	FALSE
1277	ENSMUSG00000017897.18	Eya2	-0.106754548	1	FALSE	-2.113582893	0.000497355	TRUE	-2.370141176	0.000464931	TRUE	-2.006828345	0.040300381	TRUE	-2.263386628	0.012221904	TRUE	-0.256558283	1	FALSE
1278	ENSMUSG00000017929.13	B4galt5	-0.169970255	0.997130391	FALSE	1.801688405	6.76E-05	TRUE	1.806250537	0.000349352	TRUE	1.971658661	0.001349381	TRUE	1.976220792	0.002717345	TRUE	0.004562131	1	FALSE
1280	ENSMUSG00000017999.16	Ddx27	0.793549868	0.160272991	FALSE	0.786050419	0.008618681	TRUE	0.533770331	0.125748832	FALSE	-0.007499449	1	FALSE	-0.259779537	0.653248011	FALSE	-0.252280088	1	FALSE
1281	ENSMUSG00000018001.18	Cyth3	-0.34643407	0.884778306	FALSE	-0.775951445	0.024174532	TRUE	-0.404131867	0.33311279	FALSE	-0.429517375	0.641639065	FALSE	-0.057697797	0.947379636	FALSE	0.371819579	1	FALSE
1284	ENSMUSG00000018040.9	Rrp7a	0.661987486	0.316113704	FALSE	0.746726869	0.011118959	TRUE	0.533137364	0.117401698	FALSE	0.084739383	0.956394553	FALSE	-0.128850122	0.844373065	FALSE	-0.213589505	1	FALSE
1285	ENSMUSG00000018042.18	Cyb5r3	0.06503784	1	FALSE	0.137591437	0.651947694	FALSE	0.711523737	0.008437456	TRUE	0.072553597	0.954604041	FALSE	0.646485897	0.087514525	FALSE	0.5739323	0.383545613	FALSE
1286	ENSMUSG00000018068.13	Ints2	0.880526109	0.518194706	FALSE	1.014036327	0.037333096	TRUE	0.987950322	0.071647941	FALSE	0.133510218	0.957403441	FALSE	0.107424212	0.927729017	FALSE	-0.026086006	1	FALSE
1287	ENSMUSG00000018076.12	Med13l	-0.731112794	0.874522171	FALSE	-1.743105483	0.01071704	TRUE	-2.361444779	0.003246166	TRUE	-1.01199269	0.558902817	FALSE	-1.630331986	0.164137078	FALSE	-0.618339296	1	FALSE
1288	ENSMUSG00000018102.5	H2bc4	-1.035535098	0.854601365	FALSE	0.62826014	0.555444634	FALSE	2.4937429	0.010588914	TRUE	1.663795238	0.400422043	FALSE	3.529277998	0.005298976	TRUE	1.86548276	0.533345143	FALSE
1289	ENSMUSG00000018143.10	Mafk	-0.533356632	0.859965996	FALSE	-0.875464937	0.075802459	FALSE	-1.472104802	0.005030711	TRUE	-0.342108305	0.834187286	FALSE	-0.93874817	0.23222575	FALSE	-0.596639865	1	FALSE
1293	ENSMUSG00000018168.8	Ikzf3	0.967919125	0.351824205	FALSE	0.704954983	0.133843473	FALSE	1.02677987	0.041479759	TRUE	-0.262964142	0.871605171	FALSE	0.058860745	0.959000421	FALSE	0.321824887	1	FALSE
1295	ENSMUSG00000018171.9	Vmp1	0.301368699	0.912779301	FALSE	1.144765055	0.000233728	TRUE	1.471580165	1.41E-05	TRUE	0.843396356	0.149834346	FALSE	1.170211466	0.010740844	TRUE	0.32681511	1	FALSE
1296	ENSMUSG00000018189.12	Uchl5	0.717981322	0.717770259	FALSE	1.22440757	0.013941308	TRUE	1.458986118	0.00764194	TRUE	0.506426249	0.732521901	FALSE	0.741004797	0.385058611	FALSE	0.234578548	1	FALSE
1298	ENSMUSG00000018199.9	Ro60	-0.720279789	0.902077946	FALSE	-1.221508843	0.118105696	FALSE	-2.589300983	0.003929633	TRUE	-0.501229054	0.850379958	FALSE	-1.869021194	0.145309009	FALSE	-1.36779214	0.818371395	FALSE
1299	ENSMUSG00000018209.15	Stk4	-0.456043791	0.815237079	FALSE	-1.055332553	0.003663141	TRUE	-1.032602806	0.010839867	TRUE	-0.599288762	0.492905817	FALSE	-0.576559015	0.357301527	FALSE	0.022729748	1	FALSE
1302	ENSMUSG00000018287.12	Spag7	0.384989364	0.796924514	FALSE	0.639443516	0.032911938	TRUE	0.686415419	0.039914469	TRUE	0.254454152	0.787776246	FALSE	0.301426055	0.583757795	FALSE	0.046971903	1	FALSE
1303	ENSMUSG00000018293.4	Pfn1	0.432931024	0.869154699	FALSE	1.101402668	0.005526313	TRUE	1.361041353	0.001723059	TRUE	0.668471644	0.478025114	FALSE	0.928110329	0.144472115	FALSE	0.259638685	1	FALSE
1304	ENSMUSG00000018322.10	Tomm34	0.418253688	0.720304418	FALSE	0.858595145	0.002836747	TRUE	0.679070443	0.038501503	TRUE	0.440341457	0.542599159	FALSE	0.260816755	0.638852884	FALSE	-0.179524702	1	FALSE
1307	ENSMUSG00000018340.13	Anxa6	-0.074728709	1	FALSE	0.71577867	0.032848498	TRUE	0.782196543	0.036093132	TRUE	0.790507379	0.222942648	FALSE	0.856925253	0.097374804	FALSE	0.066417874	1	FALSE
1309	ENSMUSG00000018347.16	Zkscan6	-0.888874058	0.990030916	FALSE	0.57021953	0.822413179	FALSE	-7.448574933	0.005615423	TRUE	1.459093588	0.816046789	FALSE	-6.559700875	0.065687362	FALSE	-8.018794463	0.043780312	TRUE
1313	ENSMUSG00000018377.10	Vezf1	-0.597603745	0.619397966	FALSE	-0.929672698	0.011282537	TRUE	-0.66721792	0.117487303	FALSE	-0.332068953	0.773695542	FALSE	-0.069614175	0.940864721	FALSE	0.262454777	1	FALSE
1320	ENSMUSG00000018412.16	Kansl1	-0.153029231	1	FALSE	-1.401666096	0.027338542	TRUE	-1.091194754	0.137556734	FALSE	-1.248636865	0.350933719	FALSE	-0.938165523	0.388980246	FALSE	0.310471341	1	FALSE
1323	ENSMUSG00000018427.7	Ypel2	0.389006598	0.981520903	FALSE	1.515621198	0.029675265	TRUE	2.486888454	0.000696435	TRUE	1.126614601	0.474110657	FALSE	2.097881856	0.035108674	TRUE	0.971267255	0.913906949	FALSE
1325	ENSMUSG00000018433.14	Nol11	9.23027639	0.011867263	TRUE	10.94347015	1.30E-05	TRUE	8.978122759	0.00118677	TRUE	1.713193758	0.816046789	FALSE	-0.252153631	0.967127586	FALSE	-1.965347388	1	FALSE
1327	ENSMUSG00000018446.8	C1qbp	1.276122196	0.267432048	FALSE	1.640586724	0.002078986	TRUE	1.593698671	0.00729215	TRUE	0.364464529	0.849040418	FALSE	0.317576476	0.777734278	FALSE	-0.046888053	1	FALSE
1329	ENSMUSG00000018451.7	6330403K07Rik	2.852462473	0.500248886	FALSE	4.160438023	0.006210804	TRUE	5.171167945	0.001432623	TRUE	1.30797555	0.76545765	FALSE	2.318705472	0.330586951	FALSE	1.010729922	1	FALSE
1330	ENSMUSG00000018474.17	Chd3	-0.01295197	1	FALSE	-0.354106934	0.498280413	FALSE	-1.68010374	0.000792192	TRUE	-0.341154964	0.816646696	FALSE	-1.66715177	0.012148807	TRUE	-1.325996806	0.129822659	FALSE
1334	ENSMUSG00000018501.17	Ncor1	-0.355163712	0.764933438	FALSE	-0.597416994	0.023668868	TRUE	-0.453094517	0.137899392	FALSE	-0.242253282	0.76516926	FALSE	-0.097930805	0.872104774	FALSE	0.144322477	1	FALSE
1336	ENSMUSG00000018509.8	Cenpv	0.51766191	0.857957171	FALSE	1.714764894	8.53E-05	TRUE	2.231876826	2.23E-06	TRUE	1.197102984	0.136413113	FALSE	1.714214916	0.006723226	TRUE	0.517111932	1	FALSE
1343	ENSMUSG00000018567.14	Gabarap	-0.508863486	0.435835921	FALSE	-0.026640098	0.942123766	FALSE	0.44429568	0.127665853	FALSE	0.482223388	0.376432908	FALSE	0.953159166	0.007933622	TRUE	0.470935778	0.694746231	FALSE
1347	ENSMUSG00000018583.5	G3bp1	0.864923508	0.149977165	FALSE	1.146398505	0.000265016	TRUE	0.996337883	0.004917272	TRUE	0.281474997	0.784352935	FALSE	0.131414375	0.857832288	FALSE	-0.150060622	1	FALSE
1352	ENSMUSG00000018648.15	Dusp14	6.786034116	0.131914916	FALSE	9.360097249	0.000179603	TRUE	10.43463749	8.54E-05	TRUE	2.574063133	0.663012728	FALSE	3.648603371	0.313814554	FALSE	1.074540238	1	FALSE
1353	ENSMUSG00000018651.14	Tada2a	0.745426563	0.503783866	FALSE	1.181659975	0.002672156	TRUE	1.067219711	0.015714036	TRUE	0.436233412	0.695094232	FALSE	0.321793148	0.675637354	FALSE	-0.114440264	1	FALSE
1354	ENSMUSG00000018654.17	Ikzf1	-2.449637406	0.007091703	TRUE	-1.60113737	0.011343777	TRUE	-1.053531521	0.158491132	FALSE	0.848500036	0.626143494	FALSE	1.396105885	0.184629487	FALSE	0.54760585	1	FALSE
1355	ENSMUSG00000018659.12	Pnpo	-0.235325691	1	FALSE	-1.740115248	0.068476745	FALSE	-5.103028113	4.44E-05	TRUE	-1.504789556	0.496779262	FALSE	-4.867702422	0.001751857	TRUE	-3.362912866	0.135972661	FALSE
1357	ENSMUSG00000018666.13	Cbx1	-0.012652895	1	FALSE	-0.568458276	0.308857028	FALSE	-1.889889524	0.00098683	TRUE	-0.555805381	0.700501471	FALSE	-1.877236629	0.01288546	TRUE	-1.321431248	0.318219316	FALSE
1358	ENSMUSG00000018669.14	Cdk5rap3	0.589220191	0.586003281	FALSE	0.706238999	0.045472223	TRUE	0.836800758	0.031515241	TRUE	0.117018808	0.943785838	FALSE	0.247580567	0.721797221	FALSE	0.130561759	1	FALSE
1367	ENSMUSG00000018770.9	Atp5g3	0.542707667	0.891633448	FALSE	0.980268951	0.081845417	FALSE	1.519553043	0.011470737	TRUE	0.437561285	0.805839988	FALSE	0.976845377	0.280761592	FALSE	0.539284092	1	FALSE
1375	ENSMUSG00000018841.17	Rad51d	-1.146544237	0.893344558	FALSE	-2.005421454	0.098149696	FALSE	-2.740354952	0.048470464	TRUE	-0.858877217	0.824375621	FALSE	-1.593810714	0.457792013	FALSE	-0.734933498	1	FALSE
1376	ENSMUSG00000018846.8	Pank3	-0.249275948	0.874804036	FALSE	-0.490571542	0.040857253	TRUE	-0.79478438	0.002857791	TRUE	-0.241295594	0.728419199	FALSE	-0.545508432	0.156398334	FALSE	-0.304212838	1	FALSE
1377	ENSMUSG00000018848.4	Rars	0.667326148	0.652241713	FALSE	0.920381413	0.033152968	TRUE	0.798627039	0.10450384	FALSE	0.253055265	0.873965551	FALSE	0.13130089	0.896962459	FALSE	-0.121754374	1	FALSE
1379	ENSMUSG00000018861.8	Fdxr	0.471182416	0.766346717	FALSE	1.321393382	7.89E-05	TRUE	1.864602111	2.45E-07	TRUE	0.850210966	0.200874851	FALSE	1.393419695	0.004358989	TRUE	0.543208729	0.865748003	FALSE
1380	ENSMUSG00000018882.12	Mrpl45	0.609097654	0.675792807	FALSE	1.235041187	0.001743284	TRUE	1.426182158	0.000966059	TRUE	0.625943534	0.515031675	FALSE	0.817084504	0.206116914	FALSE	0.191140971	1	FALSE
1381	ENSMUSG00000018899.16	Irf1	-0.493016391	0.848394546	FALSE	-1.223361095	0.003773961	TRUE	-1.497581562	0.001211945	TRUE	-0.730344704	0.465583316	FALSE	-1.004565171	0.138065938	FALSE	-0.274220467	1	FALSE
1382	ENSMUSG00000018900.7	Slc22a5	-0.174576538	0.979612363	FALSE	-0.656575845	0.027018395	TRUE	-0.908068706	0.006007629	TRUE	-0.481999308	0.48397939	FALSE	-0.733492168	0.117595066	FALSE	-0.251492861	1	FALSE
1384	ENSMUSG00000018914.5	Il3	9.579782458	0.01206239	TRUE	10.34727522	5.77E-05	TRUE	6.72071776	0.020781466	TRUE	0.767492767	0.947991574	FALSE	-2.859064697	0.510432443	FALSE	-3.626557464	0.896969055	FALSE
1385	ENSMUSG00000018916.5	Csf2	6.665873394	0.016439035	TRUE	6.679686304	0.000317462	TRUE	8.184264078	2.59E-05	TRUE	0.01381291	1	FALSE	1.518390684	0.627947639	FALSE	1.504577774	1	FALSE
1387	ENSMUSG00000018920.11	Cxcl16	-2.571903975	0.612283607	FALSE	-2.412223215	0.140851261	FALSE	-3.720867734	0.044790511	TRUE	0.15968076	0.989637006	FALSE	-1.148963759	0.728688392	FALSE	-1.308644519	1	FALSE
1388	ENSMUSG00000018921.11	Pelp1	0.40340088	0.806941653	FALSE	0.864004153	0.006138818	TRUE	0.773706157	0.029933112	TRUE	0.460603273	0.56103097	FALSE	0.370305277	0.519341328	FALSE	-0.090297996	1	FALSE
1393	ENSMUSG00000018930.3	Ccl4	7.894761094	0.001090037	TRUE	8.005115321	4.35E-06	TRUE	6.613259333	0.000869974	TRUE	0.110354226	0.994437104	FALSE	-1.281501762	0.728078865	FALSE	-1.391855988	1	FALSE
1395	ENSMUSG00000018932.9	Map2k3	1.861407172	0.123217369	FALSE	2.197066058	0.000862206	TRUE	1.251834324	0.106032188	FALSE	0.335658887	0.902317869	FALSE	-0.609572847	0.635194488	FALSE	-0.945231734	0.948073522	FALSE
1396	ENSMUSG00000018965.11	Ywhah	-0.038479706	1	FALSE	0.91970973	0.001351277	TRUE	1.201618365	0.000121856	TRUE	0.958189435	0.035087955	TRUE	1.240098071	0.002446916	TRUE	0.281908635	1	FALSE
1398	ENSMUSG00000018983.9	E2f2	0.859586528	0.961006722	FALSE	2.595684008	0.02003768	TRUE	2.476609928	0.048395919	TRUE	1.73609748	0.518973012	FALSE	1.6170234	0.401927258	FALSE	-0.11907408	1	FALSE
1409	ENSMUSG00000019088.13	Dnase1l1	-0.762984703	0.205547371	FALSE	-0.526394596	0.088197951	FALSE	-0.711119052	0.038505689	TRUE	0.236590107	0.811090979	FALSE	0.051865651	0.946860781	FALSE	-0.184724456	1	FALSE
1413	ENSMUSG00000019158.9	Tmem160	0.459532944	0.898830422	FALSE	0.925283708	0.05681024	FALSE	1.116828924	0.036466276	TRUE	0.465750764	0.747162239	FALSE	0.65729598	0.431152021	FALSE	0.191545216	1	FALSE
1414	ENSMUSG00000019173.11	Rab5c	0.033902657	1	FALSE	1.140913071	0.028426366	TRUE	1.054351129	0.073302854	FALSE	1.107010414	0.299956311	FALSE	1.020448472	0.22623455	FALSE	-0.086561941	1	FALSE
1415	ENSMUSG00000019179.10	Mdh2	0.562934144	0.746679647	FALSE	1.072062415	0.007943992	TRUE	1.216942947	0.006345859	TRUE	0.509128271	0.642960151	FALSE	0.654008803	0.340136166	FALSE	0.144880532	1	FALSE
1418	ENSMUSG00000019210.10	Atp6v1e1	-0.62638001	0.890283191	FALSE	-1.39990053	0.027654376	TRUE	-1.29006092	0.081750635	FALSE	-0.77352052	0.649070148	FALSE	-0.663680911	0.579202793	FALSE	0.10983961	1	FALSE
1425	ENSMUSG00000019297.9	Nop9	0.688716655	0.42054664	FALSE	0.970043287	0.003690837	TRUE	0.96099651	0.009801095	TRUE	0.281326632	0.797742631	FALSE	0.272279855	0.679667548	FALSE	-0.009046777	1	FALSE
1427	ENSMUSG00000019303.14	Psmc3ip	1.206090031	0.520995741	FALSE	1.743141312	0.00768925	TRUE	1.865629459	0.00946208	TRUE	0.537051281	0.79579698	FALSE	0.659539427	0.580939597	FALSE	0.122488146	1	FALSE
1428	ENSMUSG00000019312.10	Grb7	1.899610723	0.572296573	FALSE	2.190070345	0.044549744	TRUE	-4.681699056	0.026829834	TRUE	0.290459622	0.956394553	FALSE	-6.581309779	0.006480307	TRUE	-6.8717694	0.011151655	TRUE
1433	ENSMUSG00000019370.10	Calm3	-0.212963356	0.99095282	FALSE	1.409885599	0.002911622	TRUE	1.827432558	0.00040461	TRUE	1.622848955	0.025052908	TRUE	2.040395914	0.002415798	TRUE	0.417546959	1	FALSE
1436	ENSMUSG00000019432.15	Ddx39b	0.633455538	0.312890823	FALSE	0.881677728	0.001461208	TRUE	1.071239945	0.00041738	TRUE	0.24822219	0.780245965	FALSE	0.437784407	0.362295126	FALSE	0.189562217	1	FALSE
1437	ENSMUSG00000019433.9	Gipc1	0.501911567	0.833861902	FALSE	1.030229414	0.013827773	TRUE	1.362747335	0.002744428	TRUE	0.528317847	0.63897604	FALSE	0.860835768	0.203904085	FALSE	0.332517921	1	FALSE
1438	ENSMUSG00000019437.17	Tlcd1	1.50926065	0.877327277	FALSE	2.214435292	0.149204523	FALSE	3.206939219	0.04581765	TRUE	0.705174642	0.895516824	FALSE	1.69767857	0.477499784	FALSE	0.992503928	1	FALSE
1440	ENSMUSG00000019464.6	Ptger1	0.121573605	1	FALSE	-0.778959812	0.503208505	FALSE	-3.148341226	0.007953486	TRUE	-0.900533417	0.769990742	FALSE	-3.269914832	0.036668832	TRUE	-2.369381414	0.491413655	FALSE
1443	ENSMUSG00000019478.16	Rab4a	-0.558766752	0.660690888	FALSE	-1.045349702	0.003399845	TRUE	-0.168238761	0.739017361	FALSE	-0.48658295	0.609854754	FALSE	0.390527991	0.557784869	FALSE	0.877110941	0.341071881	FALSE
1444	ENSMUSG00000019487.11	Trip10	1.085772402	0.478444344	FALSE	1.154356499	0.045005445	TRUE	1.319021886	0.03817011	TRUE	0.068584097	0.987348872	FALSE	0.233249484	0.852935867	FALSE	0.164665387	1	FALSE
1445	ENSMUSG00000019489.7	Cd70	5.02166606	0.519275102	FALSE	5.948920067	0.03635289	TRUE	8.402470237	0.004777733	TRUE	0.927254006	0.933330956	FALSE	3.380804176	0.437751936	FALSE	2.45355017	1	FALSE
1449	ENSMUSG00000019528.18	Gyg	0.909811391	0.923177833	FALSE	1.481436044	0.168026707	FALSE	2.296292779	0.042806686	TRUE	0.571624653	0.875835178	FALSE	1.386481388	0.42124125	FALSE	0.814856735	1	FALSE
1450	ENSMUSG00000019539.11	Rcn3	-0.368722808	0.972399311	FALSE	-0.878240329	0.128994487	FALSE	-1.712398317	0.005010121	TRUE	-0.509517522	0.76516926	FALSE	-1.34367551	0.124556312	FALSE	-0.834157988	0.911490324	FALSE
1453	ENSMUSG00000019578.11	Ubxn6	0.249173431	0.961474554	FALSE	0.681440034	0.039027173	TRUE	1.174036972	0.000829963	TRUE	0.432266603	0.611656207	FALSE	0.92486354	0.05945489	FALSE	0.492596938	0.893299179	FALSE
1454	ENSMUSG00000019579.13	Mydgf	0.792808639	0.590166906	FALSE	1.183502075	0.011994017	TRUE	1.127149241	0.033204195	TRUE	0.390693436	0.80040028	FALSE	0.334340602	0.723914842	FALSE	-0.056352835	1	FALSE
1459	ENSMUSG00000019710.13	Mrpl24	-0.260666341	0.857957171	FALSE	0.373703651	0.115657534	FALSE	0.659299189	0.008398835	TRUE	0.634369992	0.110651991	FALSE	0.919965529	0.004136625	TRUE	0.285595537	0.997412727	FALSE
1460	ENSMUSG00000019715.14	Gle1	0.250142928	0.834911394	FALSE	0.396087234	0.065360479	FALSE	0.601217818	0.009259619	TRUE	0.145944305	0.838430425	FALSE	0.35107489	0.316468402	FALSE	0.205130584	1	FALSE
1467	ENSMUSG00000019763.11	Rmnd1	-0.472009609	0.969378427	FALSE	-1.25256809	0.061801685	FALSE	-2.073662247	0.004508213	TRUE	-0.780558481	0.66535269	FALSE	-1.601652638	0.124961598	FALSE	-0.821094157	1	FALSE
1469	ENSMUSG00000019773.7	Fbxo5	0.556902825	0.893344558	FALSE	2.316891396	1.55E-05	TRUE	2.569879923	1.51E-05	TRUE	1.759988571	0.048103024	TRUE	2.012977098	0.012319543	TRUE	0.252988527	1	FALSE
1472	ENSMUSG00000019782.10	Rwdd1	0.286719556	0.949129263	FALSE	0.849704586	0.015775556	TRUE	1.113462714	0.003706389	TRUE	0.562985029	0.502538978	FALSE	0.826743158	0.137104762	FALSE	0.263758128	1	FALSE
1474	ENSMUSG00000019791.12	Hint3	0.519205661	0.874804036	FALSE	0.524767257	0.335288472	FALSE	1.166833294	0.03308822	TRUE	0.005561595	1	FALSE	0.647627632	0.448073702	FALSE	0.642066037	0.977418404	FALSE
1479	ENSMUSG00000019802.13	Sec63	-0.239761296	0.672517282	FALSE	0.005524235	0.981661473	FALSE	-0.435140575	0.014596101	TRUE	0.245285531	0.506609154	FALSE	-0.195379279	0.494109492	FALSE	-0.44066481	0.172094093	FALSE
1480	ENSMUSG00000019804.12	Snx3	0.12129294	0.994779086	FALSE	0.790234194	0.007109209	TRUE	0.969789099	0.002550332	TRUE	0.668941254	0.267823053	FALSE	0.848496158	0.058409699	FALSE	0.179554904	1	FALSE
1494	ENSMUSG00000019842.6	Traf3ip2	-0.182809654	0.972399311	FALSE	-0.564690055	0.043833656	TRUE	-0.388422788	0.238821987	FALSE	-0.381880401	0.59313172	FALSE	-0.205613133	0.708721271	FALSE	0.176267267	1	FALSE
1497	ENSMUSG00000019849.11	Prep	0.960345863	0.427821089	FALSE	1.522089676	0.00110786	TRUE	1.646090602	0.001395999	TRUE	0.561743813	0.669945944	FALSE	0.685744739	0.406448772	FALSE	0.124000926	1	FALSE
1498	ENSMUSG00000019850.11	Tnfaip3	-2.277942571	0.444521387	FALSE	-3.441949611	0.002499001	TRUE	-2.634861285	0.042859531	TRUE	-1.164007039	0.737896868	FALSE	-0.356918713	0.896631673	FALSE	0.807088326	1	FALSE
1499	ENSMUSG00000019851.8	Perp	1.962249938	0.442147734	FALSE	4.163738591	7.64E-06	TRUE	4.35731766	2.03E-05	TRUE	2.201488654	0.232897041	FALSE	2.395067723	0.101182858	FALSE	0.193579069	1	FALSE
1500	ENSMUSG00000019852.7	Arfgef3	2.326992213	0.830455268	FALSE	4.049420003	0.039456917	TRUE	5.494310418	0.00793425	TRUE	1.722427789	0.743326724	FALSE	3.167318205	0.270118096	FALSE	1.444890415	1	FALSE
1502	ENSMUSG00000019857.7	Asf1a	0.196095451	0.969378427	FALSE	0.678113552	0.012606132	TRUE	0.988251039	0.00074856	TRUE	0.482018101	0.433310176	FALSE	0.792155588	0.051583013	FALSE	0.310137487	1	FALSE
1512	ENSMUSG00000019877.10	Serinc1	-0.330054944	0.870902089	FALSE	-0.661817017	0.032458195	TRUE	-0.580301018	0.100123518	FALSE	-0.331762074	0.708822142	FALSE	-0.250246074	0.676259999	FALSE	0.081515999	1	FALSE
1518	ENSMUSG00000019907.10	Ppp1r12a	-0.17622392	0.990030916	FALSE	-0.581595236	0.129603574	FALSE	-1.064237442	0.008580415	TRUE	-0.405371316	0.69858757	FALSE	-0.888013522	0.124194269	FALSE	-0.482642206	0.987477509	FALSE
1520	ENSMUSG00000019920.17	Lims1	0.018180643	1	FALSE	0.297754226	0.073693275	FALSE	0.471529697	0.008223241	TRUE	0.279573583	0.45187591	FALSE	0.453349054	0.064244599	FALSE	0.17377547	1	FALSE
1521	ENSMUSG00000019923.14	Zwint	0.782234512	0.396134273	FALSE	0.898177782	0.016747824	TRUE	1.151117636	0.005000894	TRUE	0.115943269	0.9513401	FALSE	0.368883124	0.5985192	FALSE	0.252939855	1	FALSE
1522	ENSMUSG00000019927.6	Ube2d1	-0.346458861	0.864050546	FALSE	-0.768591371	0.015002251	TRUE	-0.518599807	0.161062549	FALSE	-0.42213251	0.611702685	FALSE	-0.172140946	0.797016874	FALSE	0.249991563	1	FALSE
1524	ENSMUSG00000019942.13	Cdk1	1.972164519	0.835898631	FALSE	4.159139855	0.011138517	TRUE	5.108575096	0.003218738	TRUE	2.186975336	0.574255385	FALSE	3.136410577	0.204320268	FALSE	0.949435241	1	FALSE
1530	ENSMUSG00000019952.15	Poc1b	-1.481141719	0.034250155	TRUE	-0.464564393	0.348556593	FALSE	0.272189705	0.645123097	FALSE	1.016577326	0.26912535	FALSE	1.753331424	0.006153921	TRUE	0.736754098	0.812158801	FALSE
1531	ENSMUSG00000019960.8	Dusp6	0.349134052	0.841859868	FALSE	0.845032245	0.004256525	TRUE	1.563684357	5.49E-07	TRUE	0.495898192	0.478025114	FALSE	1.214550305	0.003845897	TRUE	0.718652113	0.348091211	FALSE
1532	ENSMUSG00000019961.17	Tmpo	0.220247114	0.974527442	FALSE	1.207814353	0.000451798	TRUE	1.252726976	0.001056133	TRUE	0.98756724	0.112452844	FALSE	1.032479862	0.052914973	FALSE	0.044912623	1	FALSE
1533	ENSMUSG00000019969.14	Psen1	-0.05252691	1	FALSE	0.217104464	0.471587023	FALSE	0.658861139	0.022300468	TRUE	0.269631374	0.726302299	FALSE	0.711388049	0.072332296	FALSE	0.441756676	0.782169502	FALSE
1536	ENSMUSG00000019975.12	Ikbip	0.085197753	1	FALSE	1.702562363	0.030809233	TRUE	1.662710552	0.060844903	FALSE	1.61736461	0.306678835	FALSE	1.577512799	0.204655136	FALSE	-0.039851811	1	FALSE
1540	ENSMUSG00000019982.15	Myb	2.696101169	0.087518969	FALSE	3.194732939	0.000413577	TRUE	4.070439057	3.63E-05	TRUE	0.49863177	0.889509337	FALSE	1.374337889	0.384704637	FALSE	0.875706119	1	FALSE
1543	ENSMUSG00000019987.9	Arg1	0.243774889	1	FALSE	0.000238022	1	FALSE	5.325019428	2.86E-07	TRUE	-0.243536867	0.965417745	FALSE	5.081244539	0.000115582	TRUE	5.324781406	1.16E-06	TRUE
1544	ENSMUSG00000019988.7	Nedd1	0.610821313	0.477239944	FALSE	0.880274077	0.00533176	TRUE	0.827539549	0.019762376	TRUE	0.269452764	0.789863274	FALSE	0.216718236	0.734583364	FALSE	-0.052734528	1	FALSE
1546	ENSMUSG00000019992.8	Mtfr2	2.83774138	0.436202746	FALSE	5.107547666	0.000208179	TRUE	5.379596586	0.000345868	TRUE	2.269806286	0.476256793	FALSE	2.541855206	0.257094341	FALSE	0.272048919	1	FALSE
1554	ENSMUSG00000020018.6	Snrpf	0.689885533	0.825107016	FALSE	1.223164771	0.031810247	TRUE	1.172191442	0.067779924	FALSE	0.533279238	0.760217381	FALSE	0.482305909	0.656767195	FALSE	-0.050973329	1	FALSE
1556	ENSMUSG00000020021.4	Fgd6	-0.060399773	1	FALSE	-1.326186212	0.023736339	TRUE	-2.161849537	0.001427714	TRUE	-1.265786438	0.284113698	FALSE	-2.101449764	0.017740236	TRUE	-0.835663326	0.981678922	FALSE
1559	ENSMUSG00000020029.6	Nudt4	0.381016631	0.874804036	FALSE	1.434921523	2.65E-05	TRUE	1.751344654	3.13E-06	TRUE	1.053904891	0.077964419	FALSE	1.370328023	0.006847947	TRUE	0.316423131	1	FALSE
1561	ENSMUSG00000020034.7	Tcp11l2	-0.740355818	0.830455268	FALSE	-2.02456525	0.000745614	TRUE	-1.963243317	0.003319567	TRUE	-1.284209431	0.312717047	FALSE	-1.222887499	0.222550118	FALSE	0.061321932	1	FALSE
1563	ENSMUSG00000020042.15	Btbd11	-0.489875417	0.923442581	FALSE	-1.29967673	0.018952616	TRUE	-1.424852366	0.021308753	TRUE	-0.809801312	0.560540021	FALSE	-0.934976949	0.314775166	FALSE	-0.125175636	1	FALSE
1565	ENSMUSG00000020048.13	Hsp90b1	0.322334865	0.973474449	FALSE	-0.542469824	0.324895094	FALSE	-1.357758059	0.017173886	TRUE	-0.864804689	0.447444475	FALSE	-1.680092924	0.024473268	TRUE	-0.815288235	0.860435086	FALSE
1566	ENSMUSG00000020056.16	Washc3	0.211939439	0.974413579	FALSE	0.424537254	0.246275345	FALSE	1.221256544	0.000743145	TRUE	0.212597814	0.859099612	FALSE	1.009317105	0.04269989	TRUE	0.79671929	0.348091211	FALSE
1569	ENSMUSG00000020070.18	Rufy2	-0.728866836	0.882255834	FALSE	-1.493336644	0.046418174	TRUE	-1.249013151	0.177668808	FALSE	-0.764469809	0.716439723	FALSE	-0.520146315	0.735089208	FALSE	0.244323493	1	FALSE
1571	ENSMUSG00000020075.8	Ddx21	1.133238936	0.227846356	FALSE	1.209027965	0.008468672	TRUE	0.588903776	0.290643075	FALSE	0.075789029	0.978388341	FALSE	-0.54433516	0.517669748	FALSE	-0.620124189	0.972030098	FALSE
1575	ENSMUSG00000020079.15	Supv3l1	1.246966872	0.496706433	FALSE	1.719443129	0.009447784	TRUE	0.771318092	0.343789485	FALSE	0.472476257	0.834028974	FALSE	-0.475648779	0.72051178	FALSE	-0.948125036	0.940704948	FALSE
1579	ENSMUSG00000020089.8	Ppa1	2.000700279	0.045821222	TRUE	2.509153179	3.79E-05	TRUE	2.303948916	0.00079504	TRUE	0.508452899	0.806535298	FALSE	0.303248637	0.826049819	FALSE	-0.205204263	1	FALSE
1582	ENSMUSG00000020092.9	Pald1	1.367415778	0.803465258	FALSE	2.347378336	0.027413831	TRUE	2.172658675	0.06799299	FALSE	0.979962558	0.749990974	FALSE	0.805242897	0.686989072	FALSE	-0.174719661	1	FALSE
1584	ENSMUSG00000020100.15	Slc29a3	1.42422101	0.247470661	FALSE	1.327956722	0.026130127	TRUE	0.739913665	0.302331707	FALSE	-0.096264288	0.978526591	FALSE	-0.684307345	0.525225683	FALSE	-0.588043057	1	FALSE
1585	ENSMUSG00000020101.14	Vsir	-0.210817081	0.973734745	FALSE	-0.582704357	0.094847669	FALSE	-0.855165345	0.022359166	TRUE	-0.371887276	0.70098253	FALSE	-0.644348264	0.244545996	FALSE	-0.272460988	1	FALSE
1587	ENSMUSG00000020107.10	Anapc16	-0.353704664	0.653405712	FALSE	-0.629549285	0.004870337	TRUE	-0.64593125	0.011999982	TRUE	-0.275844621	0.648649984	FALSE	-0.292226586	0.479796185	FALSE	-0.016381965	1	FALSE
1588	ENSMUSG00000020108.4	Ddit4	-0.87168945	0.664555101	FALSE	-0.110484802	0.891189852	FALSE	0.81400609	0.226044684	FALSE	0.761204648	0.61049438	FALSE	1.68569554	0.048254885	TRUE	0.924490892	0.830401271	FALSE
1590	ENSMUSG00000020111.15	Micu1	0.256193927	0.990030916	FALSE	0.802602637	0.157156375	FALSE	1.413036776	0.017563294	TRUE	0.546408709	0.731829549	FALSE	1.156842848	0.17784144	FALSE	0.610434139	1	FALSE
1593	ENSMUSG00000020116.7	Pno1	1.150849133	0.442147734	FALSE	1.48510775	0.01009759	TRUE	1.145245063	0.083990682	FALSE	0.334258617	0.876957514	FALSE	-0.005604069	0.999939327	FALSE	-0.339862686	1	FALSE
1594	ENSMUSG00000020120.15	Plek	2.014907763	0.642514435	FALSE	3.116556853	0.014746141	TRUE	3.779647722	0.007071606	TRUE	1.10164909	0.78767663	FALSE	1.764739959	0.432537284	FALSE	0.663090869	1	FALSE
1596	ENSMUSG00000020124.10	Usp15	-0.532750406	0.972639666	FALSE	-1.26290482	0.137149922	FALSE	-2.087823197	0.02401525	TRUE	-0.730154414	0.773209381	FALSE	-1.555072791	0.251476413	FALSE	-0.824918377	1	FALSE
1599	ENSMUSG00000020130.9	Tbc1d15	-0.191709577	0.973734745	FALSE	-0.586280868	0.057940577	FALSE	-0.749699478	0.027672538	TRUE	-0.394571291	0.623723805	FALSE	-0.557989901	0.268112382	FALSE	-0.16341861	1	FALSE
1600	ENSMUSG00000020132.10	Rab21	-2.054761963	0.025677268	TRUE	-0.098474161	0.909965112	FALSE	0.114361708	0.902358334	FALSE	1.956287802	0.040377296	TRUE	2.169123671	0.01334919	TRUE	0.212835869	1	FALSE
1602	ENSMUSG00000020134.13	Peli1	-0.344453451	0.967381018	FALSE	-1.292390771	0.005159616	TRUE	-1.544048309	0.002336402	TRUE	-0.94793732	0.332738209	FALSE	-1.199594857	0.099788045	FALSE	-0.251657537	1	FALSE
1605	ENSMUSG00000020143.15	Dock2	-0.399185838	0.876801979	FALSE	-0.899319494	0.019283914	TRUE	-0.864459992	0.045600745	TRUE	-0.500133657	0.625046304	FALSE	-0.465274154	0.503904877	FALSE	0.034859503	1	FALSE
1614	ENSMUSG00000020170.4	Frs2	-0.371728739	0.86402033	FALSE	-1.04069734	0.001810397	TRUE	-1.561264595	2.39E-05	TRUE	-0.668968601	0.351565364	FALSE	-1.189535856	0.017871947	TRUE	-0.520567255	0.913388478	FALSE
1616	ENSMUSG00000020178.6	Adora2a	1.987547367	0.043754053	TRUE	2.717347048	4.81E-06	TRUE	2.467911229	0.000245968	TRUE	0.729799681	0.676565884	FALSE	0.480363863	0.698169675	FALSE	-0.249435819	1	FALSE
1622	ENSMUSG00000020189.14	Osbpl8	-0.091063727	1	FALSE	-0.294841433	0.351856726	FALSE	-0.711463746	0.02622407	TRUE	-0.203777706	0.832366414	FALSE	-0.620400019	0.175486045	FALSE	-0.416622313	0.924410705	FALSE
1628	ENSMUSG00000020205.8	Phlda1	1.096404972	0.076564882	FALSE	1.276889681	0.000403774	TRUE	1.563871026	7.59E-05	TRUE	0.180484709	0.901348332	FALSE	0.467466054	0.47082346	FALSE	0.286981345	1	FALSE
1639	ENSMUSG00000020235.16	Fzr1	0.323859589	0.953954585	FALSE	0.800801876	0.054699354	FALSE	1.040930161	0.02181427	TRUE	0.476942287	0.674747689	FALSE	0.717070572	0.290755549	FALSE	0.240128285	1	FALSE
1642	ENSMUSG00000020248.18	Nfyb	-0.052140141	1	FALSE	0.750841153	0.002509161	TRUE	0.925181489	0.000670639	TRUE	0.802981294	0.041053452	TRUE	0.97732163	0.006156459	TRUE	0.174340336	1	FALSE
1648	ENSMUSG00000020257.13	Wdr82	-0.181588504	0.94417173	FALSE	-0.438332553	0.047775006	TRUE	-0.404977854	0.107129998	FALSE	-0.256744049	0.670746453	FALSE	-0.223389349	0.581610432	FALSE	0.033354699	1	FALSE
1652	ENSMUSG00000020263.14	Appl2	-0.497634065	0.952428219	FALSE	-1.497116564	0.016624348	TRUE	-1.427863425	0.043689754	TRUE	-0.999482499	0.5027995	FALSE	-0.930229359	0.38920699	FALSE	0.06925314	1	FALSE
1654	ENSMUSG00000020267.6	Hint1	0.429372142	0.900311331	FALSE	1.21528399	0.00594587	TRUE	1.672797111	0.000485512	TRUE	0.785911848	0.444887337	FALSE	1.243424969	0.067109749	FALSE	0.457513121	1	FALSE
1656	ENSMUSG00000020271.17	Fbxw11	0.335337483	0.965708084	FALSE	0.457270567	0.36808239	FALSE	1.268351955	0.011029002	TRUE	0.121933084	0.960124908	FALSE	0.933014472	0.201510311	FALSE	0.811081388	0.745611815	FALSE
1657	ENSMUSG00000020272.8	Stk10	-0.238051843	0.980936489	FALSE	-0.8661433	0.045433126	TRUE	-1.16022949	0.013996048	TRUE	-0.628091457	0.558902817	FALSE	-0.922177647	0.179072325	FALSE	-0.29408619	1	FALSE
1658	ENSMUSG00000020273.13	Papolg	-0.521144664	0.736972879	FALSE	-0.688752524	0.071713178	FALSE	-0.860050465	0.042127749	TRUE	-0.167607861	0.914013237	FALSE	-0.338905801	0.633993854	FALSE	-0.171297941	1	FALSE
1659	ENSMUSG00000020275.9	Rel	1.636478537	0.235856127	FALSE	1.574098154	0.01972895	TRUE	0.898386088	0.265046648	FALSE	-0.062380383	0.989719589	FALSE	-0.738092449	0.550977279	FALSE	-0.675712066	1	FALSE
1660	ENSMUSG00000020277.10	Pfkl	0.48631108	0.360691291	FALSE	1.472987106	4.57E-13	TRUE	1.737476176	1.83E-14	TRUE	0.986676025	0.000656808	TRUE	1.251165095	1.99E-05	TRUE	0.26448907	1	FALSE
1664	ENSMUSG00000020284.16	Cfap410	-0.674829619	0.493776174	FALSE	-0.708703186	0.047775006	TRUE	-0.373007192	0.398345825	FALSE	-0.033873568	0.989637006	FALSE	0.301822427	0.663286278	FALSE	0.335695994	1	FALSE
1668	ENSMUSG00000020290.14	Xpo1	2.417728021	0.751242444	FALSE	4.788824866	0.005683585	TRUE	2.869893523	0.153785558	FALSE	2.371096845	0.578352161	FALSE	0.452165502	0.912570577	FALSE	-1.918931343	1	FALSE
1669	ENSMUSG00000020297.10	Nsg2	-0.583676598	0.825312327	FALSE	-1.571327356	0.000801613	TRUE	-2.460238828	1.16E-06	TRUE	-0.987650758	0.321882254	FALSE	-1.87656223	0.006156459	TRUE	-0.888911472	0.718553991	FALSE
1670	ENSMUSG00000020300.14	Cpeb4	0.846131685	0.856077879	FALSE	-0.182985644	0.859367596	FALSE	-2.327414018	0.007597413	TRUE	-1.029117328	0.587424427	FALSE	-3.173545702	0.003991543	TRUE	-2.144428374	0.195455945	FALSE
1671	ENSMUSG00000020303.2	Stc2	0.001042757	1	FALSE	2.147677319	0.077337237	FALSE	3.944821513	0.001501088	TRUE	2.146634562	0.406579141	FALSE	3.943778757	0.018539872	TRUE	1.797144195	0.821210991	FALSE
1674	ENSMUSG00000020308.6	Tpgs1	-0.132396062	0.986754372	FALSE	0.609120183	0.01740227	TRUE	0.923394762	0.00082102	TRUE	0.741516245	0.089593228	FALSE	1.055790824	0.00330835	TRUE	0.314274579	1	FALSE
1675	ENSMUSG00000020309.6	Chac2	1.886203622	0.522305911	FALSE	2.062898689	0.04981631	TRUE	2.423466021	0.033880433	TRUE	0.176695066	0.975840008	FALSE	0.537262399	0.797016874	FALSE	0.360567332	1	FALSE
1677	ENSMUSG00000020321.15	Mdh1	0.253153151	0.923177833	FALSE	0.709605931	0.011645829	TRUE	1.090194349	0.000322036	TRUE	0.45645278	0.496006343	FALSE	0.837041199	0.048767993	TRUE	0.380588418	0.971965135	FALSE
1679	ENSMUSG00000020328.10	Nudcd2	0.405842709	0.969378427	FALSE	1.458433904	0.010049653	TRUE	1.760830565	0.004526053	TRUE	1.052591195	0.400128763	FALSE	1.354987856	0.127966837	FALSE	0.302396661	1	FALSE
1681	ENSMUSG00000020330.16	Hmmr	1.643267622	0.304058719	FALSE	3.788883609	1.45E-08	TRUE	3.965826499	9.65E-08	TRUE	2.145615987	0.067511245	FALSE	2.322558877	0.026585694	TRUE	0.17694289	1	FALSE
1686	ENSMUSG00000020358.17	Hnrnpab	0.75072276	0.602712625	FALSE	1.13642879	0.011981702	TRUE	1.001705344	0.050457787	FALSE	0.38570603	0.792411328	FALSE	0.250982584	0.792414186	FALSE	-0.134723446	1	FALSE
1688	ENSMUSG00000020361.13	Hspa4	0.737573952	0.529499574	FALSE	1.056764263	0.009447784	TRUE	0.8446832	0.070095911	FALSE	0.319190311	0.813590012	FALSE	0.107109248	0.915739077	FALSE	-0.212081063	1	FALSE
1689	ENSMUSG00000020362.13	Cnot6	0.021037872	1	FALSE	0.373553946	0.028426366	TRUE	0.199887862	0.337332796	FALSE	0.352516074	0.308636379	FALSE	0.17884999	0.568057212	FALSE	-0.173666084	1	FALSE
1691	ENSMUSG00000020368.15	Canx	0.573883786	0.716933696	FALSE	1.142750018	0.003716059	TRUE	0.76846443	0.092241406	FALSE	0.568866232	0.575117118	FALSE	0.194580644	0.821213067	FALSE	-0.374285588	1	FALSE
1692	ENSMUSG00000020372.15	Rack1	0.711675878	0.226812885	FALSE	0.149679648	0.681828086	FALSE	-0.324062901	0.368356307	FALSE	-0.56199623	0.358290023	FALSE	-1.035738779	0.013307148	TRUE	-0.473742548	0.830401271	FALSE
1693	ENSMUSG00000020375.9	Rufy1	-0.343465922	0.928915666	FALSE	-0.818358499	0.039027173	TRUE	-0.950693429	0.031561916	TRUE	-0.474892577	0.655635307	FALSE	-0.607227507	0.36609753	FALSE	-0.13233493	1	FALSE
1697	ENSMUSG00000020386.5	Sar1b	0.296184473	0.928696355	FALSE	0.936895878	0.004886868	TRUE	1.088175868	0.002876904	TRUE	0.640711404	0.377483124	FALSE	0.791991395	0.134499064	FALSE	0.15127999	1	FALSE
1698	ENSMUSG00000020387.15	Jade2	0.633730774	0.990030916	FALSE	-0.596335984	0.747572976	FALSE	4.471773262	0.003588034	TRUE	-1.230066759	0.781577024	FALSE	3.838042488	0.072955764	FALSE	5.068109247	0.016418955	TRUE
1699	ENSMUSG00000020388.12	Pdlim4	-1.222830205	0.923442581	FALSE	-5.271549488	7.01E-05	TRUE	-7.604198964	1.37E-06	TRUE	-4.048719283	0.086972182	FALSE	-6.381368759	0.002127676	TRUE	-2.332649477	0.88428252	FALSE
1702	ENSMUSG00000020393.16	Kremen1	-0.337108399	0.894245264	FALSE	-0.838925554	0.014748249	TRUE	-0.750365403	0.055643467	FALSE	-0.501817155	0.561991067	FALSE	-0.413257005	0.509659345	FALSE	0.08856015	1	FALSE
1703	ENSMUSG00000020395.13	Itk	-0.147500404	0.995633156	FALSE	-1.089564762	0.004832714	TRUE	-1.421219571	0.000751057	TRUE	-0.942064358	0.21423243	FALSE	-1.273719167	0.027676131	TRUE	-0.33165481	1	FALSE
1704	ENSMUSG00000020396.8	Nefh	1.078734479	0.38221882	FALSE	2.075098153	2.04E-05	TRUE	1.780756004	0.001277162	TRUE	0.996363673	0.360959937	FALSE	0.702021525	0.433391963	FALSE	-0.294342148	1	FALSE
1708	ENSMUSG00000020402.11	Vdac1	0.397233592	0.864050546	FALSE	1.027168042	0.004055048	TRUE	1.421202862	0.000242086	TRUE	0.62993445	0.453074377	FALSE	1.02396927	0.06131655	FALSE	0.39403482	1	FALSE
1711	ENSMUSG00000020412.16	Ascc2	0.535558107	0.509874995	FALSE	0.721823513	0.012808993	TRUE	0.741517733	0.022143955	TRUE	0.186265406	0.858146071	FALSE	0.205959626	0.722051539	FALSE	0.01969422	1	FALSE
1712	ENSMUSG00000020413.11	Hus1	2.400844748	0.296371411	FALSE	2.340300887	0.02705607	TRUE	1.81293549	0.135051323	FALSE	-0.060543861	0.994437104	FALSE	-0.587909258	0.786402863	FALSE	-0.527365397	1	FALSE
1714	ENSMUSG00000020422.13	Tns3	-3.7099077	0.746679647	FALSE	-6.877487856	0.019308687	TRUE	-3.334937468	0.302179793	FALSE	-3.167580156	0.711422697	FALSE	0.374970232	0.957942488	FALSE	3.542550388	1	FALSE
1715	ENSMUSG00000020423.6	Btg2	-0.26554727	0.969378427	FALSE	-1.050263439	0.004178383	TRUE	-1.395046226	0.00048282	TRUE	-0.78471617	0.308554686	FALSE	-1.129498956	0.04275721	TRUE	-0.344782786	1	FALSE
1716	ENSMUSG00000020424.3	Castor1	0.005853552	1	FALSE	0.557997985	0.099996628	FALSE	0.743614148	0.043832988	TRUE	0.552144433	0.463757262	FALSE	0.737760596	0.153246966	FALSE	0.185616163	1	FALSE
1720	ENSMUSG00000020437.12	Myo1g	0.169149367	0.961006722	FALSE	0.680083435	0.001505566	TRUE	0.580039577	0.01645537	TRUE	0.510934067	0.232953145	FALSE	0.41089021	0.252399262	FALSE	-0.100043858	1	FALSE
1721	ENSMUSG00000020440.13	Arf5	0.201340416	0.979612363	FALSE	0.938759781	0.005997503	TRUE	1.165415038	0.001794868	TRUE	0.737419365	0.299956311	FALSE	0.964074622	0.065903072	FALSE	0.226655257	1	FALSE
1724	ENSMUSG00000020448.16	Rnf185	0.007602823	1	FALSE	-0.481729262	0.044913218	TRUE	-0.43331241	0.116962735	FALSE	-0.489332085	0.312554541	FALSE	-0.440915233	0.262502744	FALSE	0.048416852	1	FALSE
1727	ENSMUSG00000020455.16	Trim11	-0.069560907	1	FALSE	-1.255983358	0.015498434	TRUE	-2.286546693	5.30E-05	TRUE	-1.186422451	0.256999728	FALSE	-2.216985786	0.00277998	TRUE	-1.030563335	0.669304519	FALSE
1732	ENSMUSG00000020462.14	Cfap36	-0.102972558	1	FALSE	0.204827175	0.616565916	FALSE	0.81460012	0.029306086	TRUE	0.307799733	0.764464815	FALSE	0.917572678	0.070508292	FALSE	0.609772945	0.712909619	FALSE
1735	ENSMUSG00000020471.11	Pold2	1.468321657	0.084613782	FALSE	1.733689302	0.000387971	TRUE	1.652976202	0.0024497	TRUE	0.265367645	0.894888032	FALSE	0.184654545	0.873161406	FALSE	-0.0807131	1	FALSE
1737	ENSMUSG00000020473.13	Aebp1	3.813465349	0.338584949	FALSE	3.73009679	0.035097497	TRUE	4.014982196	0.039192249	TRUE	-0.083368559	0.996746934	FALSE	0.201516847	0.96372672	FALSE	0.284885406	1	FALSE
1739	ENSMUSG00000020475.3	Pgam2	-0.705976268	0.806983103	FALSE	-1.260094906	0.027338542	TRUE	-2.073340247	0.004357046	TRUE	-0.554118638	0.741728764	FALSE	-1.367363979	0.180564244	FALSE	-0.813245341	1	FALSE
1742	ENSMUSG00000020482.4	Ccdc117	-0.439508721	0.965708084	FALSE	-1.526037301	0.009416222	TRUE	-1.261576712	0.060164093	FALSE	-1.086528581	0.408821936	FALSE	-0.822067992	0.429332456	FALSE	0.264460589	1	FALSE
1743	ENSMUSG00000020483.14	Dynll2	0.735315095	0.854601365	FALSE	1.643795125	0.010015814	TRUE	2.06212583	0.003028903	TRUE	0.908480029	0.575579317	FALSE	1.326810735	0.19829561	FALSE	0.418330705	1	FALSE
1744	ENSMUSG00000020484.18	Xbp1	0.501936295	0.874804036	FALSE	1.034497085	0.03017669	TRUE	1.473967203	0.004333855	TRUE	0.532560791	0.692574909	FALSE	0.972030908	0.204780442	FALSE	0.439470117	1	FALSE
1748	ENSMUSG00000020492.11	Ska2	-0.197988804	0.995633156	FALSE	1.097221114	0.029451419	TRUE	1.367960682	0.013032221	TRUE	1.295209919	0.160919457	FALSE	1.565949487	0.03460317	TRUE	0.270739568	1	FALSE
1749	ENSMUSG00000020493.8	Prr11	0.849929659	0.911731489	FALSE	3.151075647	0.000270125	TRUE	3.570353892	0.000154429	TRUE	2.301145988	0.147407103	FALSE	2.720424233	0.035073556	TRUE	0.419278245	1	FALSE
1753	ENSMUSG00000020514.8	Mrpl22	0.368129896	0.874804036	FALSE	0.769113856	0.025845029	TRUE	0.869508346	0.022465372	TRUE	0.40098396	0.671204276	FALSE	0.50137845	0.395605715	FALSE	0.10039449	1	FALSE
1754	ENSMUSG00000020515.13	Cnot8	0.240913341	0.623960661	FALSE	0.261592859	0.088904912	FALSE	0.395479263	0.016612676	TRUE	0.020679518	0.982618495	FALSE	0.154565922	0.572488211	FALSE	0.133886404	1	FALSE
1755	ENSMUSG00000020516.15	Rps6kb1	-0.097162095	1	FALSE	-0.040185627	0.934217615	FALSE	-0.805650263	0.035028671	TRUE	0.056976468	0.976654557	FALSE	-0.708488168	0.19607349	FALSE	-0.765464636	0.448318102	FALSE
1757	ENSMUSG00000020520.14	Galnt10	0.119381053	1	FALSE	-1.740115067	0.010447978	TRUE	-3.56986377	6.91E-07	TRUE	-1.85949612	0.128569665	FALSE	-3.689244823	4.23E-05	TRUE	-1.829748703	0.223925028	FALSE
1758	ENSMUSG00000020521.7	Rnft1	0.196485989	0.979397867	FALSE	0.84740396	0.009160234	TRUE	0.991984199	0.005578273	TRUE	0.650917971	0.34311432	FALSE	0.79549821	0.11831734	FALSE	0.144580239	1	FALSE
1765	ENSMUSG00000020530.14	Ggnbp2	-0.300814305	0.725467423	FALSE	-0.15480098	0.534682204	FALSE	-0.556852496	0.018851754	TRUE	0.146013325	0.839146632	FALSE	-0.256038191	0.507350968	FALSE	-0.402051516	0.693881262	FALSE
1766	ENSMUSG00000020534.14	Shmt1	3.150435506	0.004832208	TRUE	3.548942281	3.71E-06	TRUE	3.112685047	0.000347041	TRUE	0.398506775	0.902551834	FALSE	-0.037750459	0.988382215	FALSE	-0.436257234	1	FALSE
1781	ENSMUSG00000020573.17	Pik3cg	-0.598086147	0.580100185	FALSE	0.387889317	0.311385583	FALSE	0.996895322	0.008797924	TRUE	0.985975464	0.103633367	FALSE	1.594981469	0.000741283	TRUE	0.609006005	0.749482208	FALSE
1783	ENSMUSG00000020577.17	Tspan13	-0.483457265	0.802390108	FALSE	-0.785634122	0.039185043	TRUE	-0.538451351	0.228003314	FALSE	-0.302176857	0.805839988	FALSE	-0.054994086	0.954413679	FALSE	0.247182771	1	FALSE
1786	ENSMUSG00000020589.17	Fam49a	-0.315337242	0.884778306	FALSE	-0.689282281	0.027764717	TRUE	-1.462652841	1.34E-05	TRUE	-0.373945038	0.659846809	FALSE	-1.147315599	0.011385242	TRUE	-0.773370561	0.338011592	FALSE
1789	ENSMUSG00000020593.15	Lpin1	-0.198947301	0.998600222	FALSE	-0.485264419	0.466336505	FALSE	-1.312584795	0.04554883	TRUE	-0.286317118	0.901348332	FALSE	-1.113637494	0.243107931	FALSE	-0.827320376	0.942054712	FALSE
1791	ENSMUSG00000020601.8	Trib2	-0.724924243	0.856409781	FALSE	-1.703105624	0.007082132	TRUE	-1.771900358	0.011846293	TRUE	-0.978181381	0.531464318	FALSE	-1.046976115	0.329172882	FALSE	-0.068794734	1	FALSE
1793	ENSMUSG00000020607.7	Lratd1	1.327269199	0.855315839	FALSE	3.138847529	0.006508499	TRUE	3.694067539	0.003198934	TRUE	1.811578331	0.496779262	FALSE	2.36679834	0.191022223	FALSE	0.555220009	1	FALSE
1800	ENSMUSG00000020623.11	Map2k6	-1.101374268	0.757674089	FALSE	-1.63795542	0.046823943	TRUE	-1.367917873	0.151052465	FALSE	-0.536581152	0.853139607	FALSE	-0.266543605	0.889758609	FALSE	0.270037547	1	FALSE
1804	ENSMUSG00000020633.14	Dcdc2c	-0.377108232	0.989002468	FALSE	-1.668579365	0.030764098	TRUE	-1.54681315	0.091648226	FALSE	-1.291471132	0.465500902	FALSE	-1.169704918	0.388378461	FALSE	0.121766214	1	FALSE
1805	ENSMUSG00000020634.12	Ubxn2a	0.940156111	0.152506493	FALSE	0.825734241	0.019628173	TRUE	0.689381992	0.088200087	FALSE	-0.114421871	0.946480506	FALSE	-0.25077412	0.720758583	FALSE	-0.136352249	1	FALSE
1810	ENSMUSG00000020641.16	Rsad2	-1.859101796	0.425229652	FALSE	-1.490940172	0.119630442	FALSE	-2.15925662	0.037764254	TRUE	0.368161624	0.927331958	FALSE	-0.300154824	0.890394202	FALSE	-0.668316449	1	FALSE
1815	ENSMUSG00000020649.11	Rrm2	2.71712814	0.264631842	FALSE	4.877825669	7.51E-06	TRUE	4.843428873	7.46E-05	TRUE	2.160697529	0.385396982	FALSE	2.126300734	0.261855215	FALSE	-0.034396795	1	FALSE
1818	ENSMUSG00000020653.12	Klf11	-0.943008743	0.870809795	FALSE	-1.896215499	0.032070621	TRUE	-1.904375199	0.056249157	FALSE	-0.953206756	0.707483474	FALSE	-0.961366456	0.552337486	FALSE	-0.0081597	1	FALSE
1819	ENSMUSG00000020654.15	Adcy3	-0.390655002	0.973734745	FALSE	-1.203052571	0.053913339	FALSE	-1.829182245	0.008016117	TRUE	-0.81239757	0.614395945	FALSE	-1.438527243	0.143998128	FALSE	-0.626129674	1	FALSE
1820	ENSMUSG00000020656.16	Grhl1	1.620170134	0.357746139	FALSE	2.072418535	0.005328692	TRUE	1.552992993	0.069575905	FALSE	0.452248401	0.860150843	FALSE	-0.067177141	0.974187522	FALSE	-0.519425542	1	FALSE
1826	ENSMUSG00000020664.10	Dld	0.209843426	0.946578048	FALSE	0.489586505	0.058090274	FALSE	0.581967634	0.041479759	TRUE	0.279743079	0.697115387	FALSE	0.372124207	0.393512313	FALSE	0.092381129	1	FALSE
1829	ENSMUSG00000020671.9	Rab10	0.08670059	0.990030916	FALSE	0.267161599	0.176180278	FALSE	0.494795269	0.016635265	TRUE	0.18046101	0.749990974	FALSE	0.408094679	0.170757287	FALSE	0.227633669	1	FALSE
1833	ENSMUSG00000020689.4	Itgb3	-0.963023328	0.387111725	FALSE	-1.306808148	0.003939795	TRUE	-1.470029733	0.003499154	TRUE	-0.34378482	0.823143336	FALSE	-0.507006405	0.550265304	FALSE	-0.163221585	1	FALSE
1840	ENSMUSG00000020700.11	Map3k3	-0.279713102	0.973734745	FALSE	-1.137935758	0.008560952	TRUE	-1.149615508	0.017563294	TRUE	-0.858222656	0.358744534	FALSE	-0.869902406	0.221361245	FALSE	-0.01167975	1	FALSE
1841	ENSMUSG00000020702.13	Ccl1	8.655052628	0.003824311	TRUE	9.4190161	1.19E-05	TRUE	10.31087984	6.36E-06	TRUE	0.763963472	0.922911646	FALSE	1.655827209	0.635710975	FALSE	0.891863737	1	FALSE
1845	ENSMUSG00000020708.12	Psmc5	0.84073971	0.458074214	FALSE	1.223345006	0.004179762	TRUE	1.288821752	0.006517857	TRUE	0.382605296	0.778968817	FALSE	0.448082042	0.575664176	FALSE	0.065476746	1	FALSE
1852	ENSMUSG00000020719.14	Ddx5	-0.641190697	0.436166153	FALSE	-0.836923158	0.008621489	TRUE	-1.120753158	0.001251935	TRUE	-0.195732461	0.869263276	FALSE	-0.479562461	0.385739691	FALSE	-0.28383	1	FALSE
1853	ENSMUSG00000020720.13	Psmd12	0.479875856	0.81259368	FALSE	0.925352193	0.015979573	TRUE	1.08501554	0.01028033	TRUE	0.445476337	0.678818281	FALSE	0.605139684	0.352303256	FALSE	0.159663347	1	FALSE
1854	ENSMUSG00000020721.16	Helz	-0.127191828	1	FALSE	-1.515944215	0.042353946	TRUE	-4.687287184	6.17E-07	TRUE	-1.388752388	0.386085074	FALSE	-4.560095357	6.56E-05	TRUE	-3.171342969	0.019268171	TRUE
1859	ENSMUSG00000020739.11	Nup85	0.677348327	0.718689103	FALSE	0.928771544	0.053614182	FALSE	1.559856976	0.00232919	TRUE	0.251423217	0.892743855	FALSE	0.882508649	0.256698624	FALSE	0.631085432	0.972873852	FALSE
1860	ENSMUSG00000020740.13	Gga3	0.290494923	1	FALSE	-0.598777195	0.594925438	FALSE	-3.525196554	0.00064241	TRUE	-0.889272118	0.7575149	FALSE	-3.815691476	0.004584249	TRUE	-2.926419358	0.085008418	FALSE
1861	ENSMUSG00000020741.17	Cluh	1.469937705	0.103303087	FALSE	1.25093895	0.015724482	TRUE	0.457250634	0.485488156	FALSE	-0.218998755	0.921500053	FALSE	-1.012687071	0.232610016	FALSE	-0.793688316	0.892861767	FALSE
1862	ENSMUSG00000020743.15	Mif4gd	-1.53933302	0.043754053	TRUE	-0.222838309	0.714999408	FALSE	-0.075857404	0.918229341	FALSE	1.316494711	0.127807201	FALSE	1.463475616	0.044832246	TRUE	0.146980905	1	FALSE
1863	ENSMUSG00000020744.13	Slc25a19	-0.218183589	0.907315542	FALSE	0.49922674	0.027710768	TRUE	0.916328251	0.000135071	TRUE	0.717410329	0.0411855	TRUE	1.134511841	0.000153675	TRUE	0.417101512	0.693881262	FALSE
1864	ENSMUSG00000020745.15	Pafah1b1	-0.20942905	0.973734745	FALSE	-0.781180345	0.019584303	TRUE	-1.475313604	4.88E-05	TRUE	-0.571751295	0.462173312	FALSE	-1.265884554	0.008984097	TRUE	-0.694133259	0.59096229	FALSE
1868	ENSMUSG00000020766.4	Galk1	1.714434755	0.140499723	FALSE	2.330853693	0.000152221	TRUE	2.523970428	0.000211311	TRUE	0.616418938	0.749990974	FALSE	0.809535674	0.475900332	FALSE	0.193116736	1	FALSE
1875	ENSMUSG00000020780.15	Srp68	0.360027463	0.81259368	FALSE	0.603640528	0.038574036	TRUE	0.662575521	0.041696334	TRUE	0.243613066	0.793391487	FALSE	0.302548058	0.569910315	FALSE	0.058934993	1	FALSE
1887	ENSMUSG00000020803.3	Txndc17	0.032711841	1	FALSE	0.695022902	0.040269853	TRUE	0.720363969	0.057393753	FALSE	0.662311061	0.351565364	FALSE	0.687652128	0.204425145	FALSE	0.025341067	1	FALSE
1889	ENSMUSG00000020808.3	Pimreg	2.938305119	0.616116374	FALSE	5.280403417	0.002928452	TRUE	5.896464124	0.002257644	TRUE	2.342098298	0.610930403	FALSE	2.958159005	0.312380117	FALSE	0.616060707	1	FALSE
1894	ENSMUSG00000020823.16	Sec14l1	-0.376595609	0.97908617	FALSE	-1.666597987	0.007884356	TRUE	-2.010531453	0.004877803	TRUE	-1.290002379	0.322946145	FALSE	-1.633935845	0.104263624	FALSE	-0.343933466	1	FALSE
1903	ENSMUSG00000020846.6	Rflnb	-0.206458084	1	FALSE	-2.569223716	0.003442337	TRUE	-4.205096345	8.32E-06	TRUE	-2.362765632	0.14611378	FALSE	-3.998638261	0.001217011	TRUE	-1.635872629	0.726692083	FALSE
1904	ENSMUSG00000020847.15	Rph3al	-0.672862512	0.86402033	FALSE	-0.951970245	0.135862281	FALSE	-1.760550424	0.011107719	TRUE	-0.279107733	0.910841072	FALSE	-1.087687912	0.298758012	FALSE	-0.808580179	0.993904016	FALSE
1905	ENSMUSG00000020849.13	Ywhae	0.246818135	0.976286102	FALSE	0.896254138	0.026047367	TRUE	1.105329299	0.012302133	TRUE	0.649436002	0.494851374	FALSE	0.858511164	0.182167297	FALSE	0.209075162	1	FALSE
1907	ENSMUSG00000020857.11	Nme2	0.628512316	0.681680542	FALSE	0.856207156	0.042438297	TRUE	0.692829767	0.152207243	FALSE	0.227694841	0.888393823	FALSE	0.064317451	0.951801809	FALSE	-0.163377389	1	FALSE
1909	ENSMUSG00000020863.15	Luc7l3	0.065840495	1	FALSE	-0.670987658	0.038116971	TRUE	-0.910967277	0.012905289	TRUE	-0.736828153	0.234963	FALSE	-0.976807772	0.047583543	TRUE	-0.239979619	1	FALSE
1911	ENSMUSG00000020868.15	Xylt2	-0.098608357	1	FALSE	-0.862997715	0.029182723	TRUE	-0.914204781	0.039553843	TRUE	-0.764389358	0.367126192	FALSE	-0.815596424	0.200888005	FALSE	-0.051207066	1	FALSE
1912	ENSMUSG00000020869.8	Lrrc59	1.112972421	0.347013368	FALSE	1.590682315	0.001628128	TRUE	1.569422379	0.00516769	TRUE	0.477709894	0.76407085	FALSE	0.456449958	0.641665132	FALSE	-0.021259936	1	FALSE
1913	ENSMUSG00000020873.15	Slc35b1	0.608997787	0.906765085	FALSE	1.403450436	0.029132206	TRUE	1.373206394	0.057417935	FALSE	0.794452649	0.64319928	FALSE	0.764208607	0.508217876	FALSE	-0.030244042	1	FALSE
1915	ENSMUSG00000020877.11	Scrn2	0.468646663	0.928013861	FALSE	1.215960826	0.022134409	TRUE	1.277809336	0.030211336	TRUE	0.747314163	0.574255385	FALSE	0.809162672	0.365221365	FALSE	0.06184851	1	FALSE
1916	ENSMUSG00000020882.17	Cacnb1	-0.546847148	0.967381018	FALSE	-2.075994118	0.005159616	TRUE	-2.884573098	0.000968786	TRUE	-1.52914697	0.325603599	FALSE	-2.33772595	0.051414479	FALSE	-0.80857898	1	FALSE
1917	ENSMUSG00000020883.18	Fbxl20	-0.367149276	0.931157267	FALSE	-0.862995055	0.044913218	TRUE	-0.725493001	0.141527776	FALSE	-0.49584578	0.675763646	FALSE	-0.358343725	0.662838251	FALSE	0.137502055	1	FALSE
1918	ENSMUSG00000020888.16	Dvl2	-0.393299402	0.247361316	FALSE	-0.591384534	0.00020216	TRUE	-0.332975372	0.080814277	FALSE	-0.198085132	0.653327726	FALSE	0.06032403	0.874339433	FALSE	0.258409162	0.883858839	FALSE
1919	ENSMUSG00000020889.11	Nr1d1	0.008651969	1	FALSE	-1.393279238	0.037944442	TRUE	-2.893224862	0.000221607	TRUE	-1.401931206	0.305302221	FALSE	-2.90187683	0.003867164	TRUE	-1.499945624	0.588187806	FALSE
1922	ENSMUSG00000020894.16	Vamp2	-0.394365217	0.806941653	FALSE	-0.671890948	0.031613259	TRUE	-0.755984409	0.029933112	TRUE	-0.277525731	0.775924631	FALSE	-0.361619191	0.521909427	FALSE	-0.084093461	1	FALSE
1924	ENSMUSG00000020897.12	Aurkb	1.126640636	0.932052691	FALSE	4.174234399	0.000969409	TRUE	4.597362735	0.000849302	TRUE	3.047593764	0.213750145	FALSE	3.470722099	0.071366588	FALSE	0.423128335	1	FALSE
1926	ENSMUSG00000020899.16	Pfas	1.69944479	0.10440061	FALSE	2.232465204	0.000119632	TRUE	2.261191295	0.000472779	TRUE	0.533020414	0.776461712	FALSE	0.561746504	0.619074838	FALSE	0.02872609	1	FALSE
1928	ENSMUSG00000020901.13	Pik3r5	-0.255928816	0.980158737	FALSE	-1.081975458	0.016653102	TRUE	-1.471506819	0.002798931	TRUE	-0.826046643	0.413875207	FALSE	-1.215578004	0.081124495	FALSE	-0.389531361	1	FALSE
1931	ENSMUSG00000020914.17	Top2a	2.755368662	0.240864858	FALSE	4.865269542	6.60E-06	TRUE	5.162773754	1.83E-05	TRUE	2.10990088	0.400128763	FALSE	2.407405092	0.188331109	FALSE	0.297504212	1	FALSE
1934	ENSMUSG00000020919.11	Stat5b	-0.105014019	1	FALSE	-1.928630578	0.004247303	TRUE	-2.968280532	4.70E-05	TRUE	-1.823616559	0.142533184	FALSE	-2.863266512	0.002928398	TRUE	-1.039649954	0.902585012	FALSE
1935	ENSMUSG00000020921.6	Tmem101	0.532351084	0.666332238	FALSE	1.234968415	0.000197454	TRUE	1.337038003	0.000254153	TRUE	0.702617331	0.308720989	FALSE	0.804686919	0.12706733	FALSE	0.102069588	1	FALSE
1940	ENSMUSG00000020935.8	Dcakd	0.761652105	0.806941653	FALSE	1.274255503	0.035177348	TRUE	0.862042025	0.225131721	FALSE	0.512603398	0.786360846	FALSE	0.10038992	0.947379636	FALSE	-0.412213478	1	FALSE
1943	ENSMUSG00000020941.7	Map3k14	-0.550733402	0.887465873	FALSE	-1.469633511	0.006777014	TRUE	-1.704374697	0.004430205	TRUE	-0.918900109	0.474110657	FALSE	-1.153641295	0.193161937	FALSE	-0.234741186	1	FALSE
1945	ENSMUSG00000020948.9	Klhl28	-0.44858584	0.882370316	FALSE	-0.554824398	0.241423539	FALSE	-1.145447979	0.022567073	TRUE	-0.106238558	0.96393232	FALSE	-0.696862139	0.362391471	FALSE	-0.590623581	0.985649148	FALSE
1947	ENSMUSG00000020952.10	Scfd1	-0.254051787	0.990030916	FALSE	-0.783744004	0.180878144	FALSE	-1.317453186	0.039113525	TRUE	-0.529692217	0.751615728	FALSE	-1.0634014	0.251151443	FALSE	-0.533709183	1	FALSE
1951	ENSMUSG00000020956.14	Dtd2	0.750337657	0.307087912	FALSE	1.247129766	7.28E-05	TRUE	1.545886058	6.02E-06	TRUE	0.496792109	0.515031675	FALSE	0.795548401	0.109665551	FALSE	0.298756292	1	FALSE
1952	ENSMUSG00000020961.15	Ston2	-0.754740697	0.937315799	FALSE	-0.907775466	0.35314624	FALSE	-2.611665257	0.027895505	TRUE	-0.153034769	0.976654557	FALSE	-1.85692456	0.28031634	FALSE	-1.70388979	0.85795643	FALSE
1954	ENSMUSG00000020964.14	Sel1l	0.061009117	1	FALSE	0.587745532	0.014018814	TRUE	0.467412797	0.089645064	FALSE	0.526736415	0.275239375	FALSE	0.40640368	0.310381	FALSE	-0.120332735	1	FALSE
1967	ENSMUSG00000021018.8	Polr2h	0.741049295	0.572296573	FALSE	0.863641049	0.04776207	TRUE	0.870965551	0.075703623	FALSE	0.122591754	0.956394553	FALSE	0.129916256	0.897706141	FALSE	0.007324502	1	FALSE
1968	ENSMUSG00000021022.9	Ppp2r3c	-0.226182262	0.923442581	FALSE	0.235320828	0.409111521	FALSE	0.584828954	0.039081003	TRUE	0.46150309	0.399932417	FALSE	0.811011216	0.028553646	TRUE	0.349508126	0.945933125	FALSE
1970	ENSMUSG00000021024.14	Psma6	-8.929235645	0.015182834	TRUE	0.766104526	0.768523761	FALSE	0.67382084	0.818666005	FALSE	9.695340171	0.005256896	TRUE	9.603056485	0.005145795	TRUE	-0.092283687	1	FALSE
1974	ENSMUSG00000021033.11	Gstz1	0.182003787	1	FALSE	-5.600291987	0.042618974	TRUE	-8.153331948	0.013424133	TRUE	-5.782295775	0.308636379	FALSE	-8.335335735	0.059031457	FALSE	-2.55303996	1	FALSE
1982	ENSMUSG00000021048.7	Mthfd1	1.430355336	0.38221882	FALSE	1.648484969	0.015002251	TRUE	1.818552927	0.015491689	TRUE	0.218129633	0.948122542	FALSE	0.388197591	0.784709567	FALSE	0.170067959	1	FALSE
1984	ENSMUSG00000021054.6	Sgpp1	-0.323019971	0.933893788	FALSE	-0.838047076	0.02727298	TRUE	-1.006816353	0.016412241	TRUE	-0.515027104	0.601882898	FALSE	-0.683796382	0.274914614	FALSE	-0.168769277	1	FALSE
1986	ENSMUSG00000021057.15	Akap5	-0.924891515	0.702191012	FALSE	-1.553071346	0.013876663	TRUE	-2.102901096	0.007484655	TRUE	-0.62817983	0.741302492	FALSE	-1.178009581	0.31489871	FALSE	-0.54982975	1	FALSE
1989	ENSMUSG00000021066.9	Atl1	0.032442606	1	FALSE	-2.575556076	0.011223106	TRUE	-4.690026107	0.018032273	TRUE	-2.607998682	0.154848259	FALSE	-4.722468714	0.054416443	FALSE	-2.114470032	1	FALSE
1990	ENSMUSG00000021067.8	Sav1	-1.156831175	0.375837623	FALSE	0.018475173	0.98192964	FALSE	0.5391078	0.414888686	FALSE	1.175306348	0.287556074	FALSE	1.695938975	0.033785952	TRUE	0.520632627	1	FALSE
1994	ENSMUSG00000021079.16	Timm9	0.745533129	0.600298912	FALSE	1.061118946	0.017778083	TRUE	0.760932511	0.143075106	FALSE	0.315585817	0.834187286	FALSE	0.015399382	0.991915419	FALSE	-0.300186435	1	FALSE
1999	ENSMUSG00000021102.4	Glrx5	0.595101199	0.821228266	FALSE	0.988008769	0.043396653	TRUE	1.10768534	0.041361164	TRUE	0.39290757	0.802297898	FALSE	0.512584141	0.562425557	FALSE	0.119676571	1	FALSE
2008	ENSMUSG00000021116.10	Eif2s1	0.714981437	0.635163211	FALSE	1.15936005	0.009604099	TRUE	1.030095524	0.042202569	TRUE	0.444378613	0.743989778	FALSE	0.315114087	0.728045412	FALSE	-0.129264527	1	FALSE
2014	ENSMUSG00000021131.14	Erh	0.719047132	0.717770259	FALSE	1.428999476	0.003833933	TRUE	1.655956902	0.002239628	TRUE	0.709952344	0.576669078	FALSE	0.93690977	0.25453112	FALSE	0.226957426	1	FALSE
2017	ENSMUSG00000021140.9	Pcnx	-0.966728889	0.987145772	FALSE	0.686063088	0.800639189	FALSE	6.740026779	0.001849265	TRUE	1.652791977	0.782866534	FALSE	7.706755668	0.004185973	TRUE	6.053963691	0.082483586	FALSE
2018	ENSMUSG00000021143.10	Pacs2	-2.24815576	0.395705313	FALSE	-0.717182047	0.581287074	FALSE	1.266243324	0.333821185	FALSE	1.530973712	0.578352161	FALSE	3.514399084	0.027676131	TRUE	1.983425372	0.719557491	FALSE
2020	ENSMUSG00000021147.17	Wdr37	-0.614781908	0.506812221	FALSE	-1.000009811	0.002250152	TRUE	-1.271478769	0.00047775	TRUE	-0.385227903	0.678818281	FALSE	-0.656696861	0.232934303	FALSE	-0.271468957	1	FALSE
2023	ENSMUSG00000021156.17	Zmynd11	-1.000600277	0.990030916	FALSE	-0.798379931	0.769299435	FALSE	-6.29863808	0.01825844	TRUE	0.202220346	0.989637006	FALSE	-5.298037804	0.157893232	FALSE	-5.500258149	0.429538482	FALSE
2024	ENSMUSG00000021171.8	Esyt2	-0.668146599	0.740476688	FALSE	-1.296596056	0.006369868	TRUE	-1.825168741	0.000420136	TRUE	-0.628449458	0.621949938	FALSE	-1.157022142	0.124961598	FALSE	-0.528572684	1	FALSE
2028	ENSMUSG00000021182.16	Ccdc88c	-0.367795576	0.86192471	FALSE	-1.220763059	0.000137945	TRUE	-1.644951562	2.61E-06	TRUE	-0.852967483	0.168162309	FALSE	-1.277155986	0.007007915	TRUE	-0.424188503	0.996879014	FALSE
2029	ENSMUSG00000021185.16	Dglucy	-0.879692104	0.523808481	FALSE	-1.566323436	0.001029294	TRUE	-1.695023414	0.001668366	TRUE	-0.686631332	0.582603043	FALSE	-0.81533131	0.327790676	FALSE	-0.128699978	1	FALSE
2033	ENSMUSG00000021190.14	Lgmn	-4.142662019	0.071781631	FALSE	-2.824789417	0.036640101	TRUE	-2.008023808	0.203055115	FALSE	1.317872601	0.760723072	FALSE	2.134638211	0.367115703	FALSE	0.81676561	1	FALSE
2038	ENSMUSG00000021213.12	Akr1c13	-0.309437243	0.821678693	FALSE	-0.888973581	0.000267604	TRUE	-0.920237308	0.000869974	TRUE	-0.579536338	0.242751629	FALSE	-0.610800065	0.126864364	FALSE	-0.031263727	1	FALSE
2043	ENSMUSG00000021224.15	Numb	-0.212304158	0.979701434	FALSE	-0.909068417	0.013588796	TRUE	-0.815341076	0.052013172	FALSE	-0.696764258	0.383387248	FALSE	-0.603036917	0.331726154	FALSE	0.093727341	1	FALSE
2044	ENSMUSG00000021226.7	Acot2	-0.372348007	0.930827681	FALSE	-1.000361535	0.02013143	TRUE	-1.255470799	0.00820318	TRUE	-0.628013528	0.56103097	FALSE	-0.883122792	0.206072582	FALSE	-0.255109264	1	FALSE
2047	ENSMUSG00000021236.16	Entpd5	-0.162145632	0.998933651	FALSE	-0.956187996	0.049406306	TRUE	-1.253832418	0.018907625	TRUE	-0.794042364	0.479539399	FALSE	-1.091686786	0.153246966	FALSE	-0.297644422	1	FALSE
2049	ENSMUSG00000021240.6	Abcd4	-0.173622544	1	FALSE	-1.190783161	0.089759216	FALSE	-2.077269351	0.012424891	TRUE	-1.017160617	0.548283252	FALSE	-1.903646807	0.101748143	FALSE	-0.88648619	1	FALSE
2051	ENSMUSG00000021242.9	Npc2	-0.671807664	0.528773668	FALSE	-1.226169623	0.000762775	TRUE	-0.927134727	0.025728671	TRUE	-0.554361959	0.554555263	FALSE	-0.255327062	0.734583364	FALSE	0.299034897	1	FALSE
2053	ENSMUSG00000021244.15	Ylpm1	-0.531468361	0.512264861	FALSE	-0.644660404	0.027338542	TRUE	-0.681915667	0.042645734	TRUE	-0.113192043	0.928598358	FALSE	-0.150447306	0.811345248	FALSE	-0.037255263	1	FALSE
2055	ENSMUSG00000021250.13	Fos	-1.453307342	0.729184421	FALSE	-3.950495218	6.13E-05	TRUE	-3.903198675	0.000414071	TRUE	-2.497187876	0.209494566	FALSE	-2.449891332	0.129760032	FALSE	0.047296544	1	FALSE
2056	ENSMUSG00000021252.11	Erg28	0.568432915	0.876801979	FALSE	1.186020805	0.030615507	TRUE	1.397411307	0.020772697	TRUE	0.617587889	0.688684682	FALSE	0.828978391	0.371034244	FALSE	0.211390502	1	FALSE
2065	ENSMUSG00000021265.3	Slc25a29	-0.238497499	0.981520903	FALSE	-0.836513794	0.057218977	FALSE	-1.411776673	0.003307206	TRUE	-0.598016295	0.589415835	FALSE	-1.173279174	0.083178483	FALSE	-0.575262879	0.989849852	FALSE
2067	ENSMUSG00000021270.13	Hsp90aa1	0.431349162	0.652241713	FALSE	0.954329125	0.000380121	TRUE	0.702159607	0.022408131	TRUE	0.522979963	0.383618978	FALSE	0.270810445	0.600873647	FALSE	-0.252169518	1	FALSE
2068	ENSMUSG00000021275.16	Tecpr2	0.373331802	0.961474554	FALSE	-0.164616358	0.800497277	FALSE	-1.142086305	0.044790511	TRUE	-0.53794816	0.695901297	FALSE	-1.515418107	0.041706973	TRUE	-0.977469947	0.662106766	FALSE
2074	ENSMUSG00000021285.15	Ppp1r13b	-0.766916135	0.882255834	FALSE	-1.856042318	0.013053481	TRUE	-1.73417591	0.039919049	TRUE	-1.089126184	0.56268572	FALSE	-0.967259775	0.469629203	FALSE	0.121866409	1	FALSE
2079	ENSMUSG00000021298.8	Gpr132	-0.457742075	0.88199455	FALSE	-0.950133799	0.034979137	TRUE	-1.328568173	0.006940365	TRUE	-0.492391724	0.701352799	FALSE	-0.870826098	0.235339563	FALSE	-0.378434375	1	FALSE
2080	ENSMUSG00000021302.10	Ggps1	-0.238918932	0.864825475	FALSE	-0.645322522	0.002799409	TRUE	-0.582989626	0.017695533	TRUE	-0.40640359	0.394545417	FALSE	-0.344070694	0.358917273	FALSE	0.062332896	1	FALSE
2081	ENSMUSG00000021311.9	Mtr	-0.103714214	1	FALSE	-0.288810074	0.459505326	FALSE	-0.897448765	0.021101767	TRUE	-0.18509586	0.886123677	FALSE	-0.793734551	0.145085915	FALSE	-0.608638691	0.759340497	FALSE
2086	ENSMUSG00000021340.13	Gpld1	-0.24240915	1	FALSE	2.616896711	0.007792913	TRUE	5.079243828	5.25E-07	TRUE	2.859305861	0.081442746	FALSE	5.321652978	1.99E-05	TRUE	2.462347117	0.210763837	FALSE
2087	ENSMUSG00000021356.10	Irf4	5.642444341	4.34E-05	TRUE	6.232389969	1.44E-09	TRUE	6.655277076	5.06E-09	TRUE	0.589945627	0.889240098	FALSE	1.012832735	0.622312158	FALSE	0.422887108	1	FALSE
2089	ENSMUSG00000021361.7	Tmem14c	0.1405752	0.992069681	FALSE	0.847771839	0.008669969	TRUE	1.003440702	0.004698007	TRUE	0.70719664	0.292318078	FALSE	0.862865503	0.08485903	FALSE	0.155668863	1	FALSE
2090	ENSMUSG00000021365.15	Nedd9	-0.511564032	0.815002764	FALSE	-0.849056811	0.042016639	TRUE	-0.69298147	0.148616012	FALSE	-0.337492779	0.803115996	FALSE	-0.181417439	0.843992974	FALSE	0.156075341	1	FALSE
2097	ENSMUSG00000021384.14	Susd3	0.66370702	0.806131764	FALSE	1.473767271	0.00410802	TRUE	2.243731462	4.50E-05	TRUE	0.810060251	0.514411973	FALSE	1.580024441	0.039918864	TRUE	0.769964191	0.908277764	FALSE
2099	ENSMUSG00000021391.10	Cenpp	1.403166992	0.806941653	FALSE	3.603382565	0.000807895	TRUE	4.276059173	0.000235907	TRUE	2.200215573	0.321434974	FALSE	2.872892181	0.079231216	FALSE	0.672676608	1	FALSE
2102	ENSMUSG00000021400.8	Wrnip1	0.331376	0.681680542	FALSE	0.561520255	0.010219871	TRUE	0.570009163	0.019742794	TRUE	0.230144255	0.722002496	FALSE	0.238633163	0.554453045	FALSE	0.008488909	1	FALSE
2105	ENSMUSG00000021413.9	Prpf4b	0.057926369	1	FALSE	-0.231057471	0.38371793	FALSE	-0.841946627	0.001168692	TRUE	-0.28898384	0.64590584	FALSE	-0.899872996	0.007999635	TRUE	-0.610889157	0.28528295	FALSE
2110	ENSMUSG00000021423.6	Ly86	-4.733748937	0.015914271	TRUE	-3.683899266	0.002082534	TRUE	-4.156875172	0.003030931	TRUE	1.049849671	0.818686172	FALSE	0.576873765	0.855924137	FALSE	-0.472975906	1	FALSE
2111	ENSMUSG00000021427.10	Ssr1	0.895371362	0.979397867	FALSE	0.51684231	0.812668369	FALSE	5.631059119	0.00107126	TRUE	-0.378529053	0.962707838	FALSE	4.735687757	0.035841336	TRUE	5.11421681	0.049240175	TRUE
2112	ENSMUSG00000021428.9	Riok1	0.901402417	0.123217369	FALSE	1.444395759	2.62E-06	TRUE	1.606784986	2.68E-06	TRUE	0.542993343	0.469411505	FALSE	0.70538257	0.170008059	FALSE	0.162389227	1	FALSE
2113	ENSMUSG00000021431.15	Snrnp48	-0.213915554	0.994779086	FALSE	-0.757316462	0.17129627	FALSE	-1.379176579	0.021256884	TRUE	-0.543400908	0.724337957	FALSE	-1.165261025	0.17404095	FALSE	-0.621860117	1	FALSE
2115	ENSMUSG00000021451.16	Sema4d	-0.433581527	0.974527442	FALSE	-2.254565624	0.001278946	TRUE	-2.269177359	0.005746826	TRUE	-1.820984097	0.167916922	FALSE	-1.835595832	0.112501109	FALSE	-0.014611735	1	FALSE
2120	ENSMUSG00000021466.12	Ptch1	-1.294848958	0.788967607	FALSE	0.64543726	0.587501046	FALSE	2.033018713	0.069575905	FALSE	1.940286218	0.358776092	FALSE	3.327867672	0.021307804	TRUE	1.387581454	0.94292449	FALSE
2124	ENSMUSG00000021474.9	Sfxn1	0.906005519	0.398406061	FALSE	1.534815449	0.000277887	TRUE	1.424933101	0.002593094	TRUE	0.62880993	0.565244421	FALSE	0.518927582	0.51009345	FALSE	-0.109882348	1	FALSE
2128	ENSMUSG00000021482.10	Prxl2c	-0.809279376	0.969378427	FALSE	-2.619430808	0.02888447	TRUE	-3.016320261	0.036827859	TRUE	-1.810151433	0.53528265	FALSE	-2.207040885	0.295756885	FALSE	-0.396889452	1	FALSE
2130	ENSMUSG00000021484.8	Lman2	0.708304343	0.323730424	FALSE	1.119455112	0.000295229	TRUE	1.212915841	0.000405733	TRUE	0.411150769	0.632143409	FALSE	0.504611498	0.350401191	FALSE	0.093460729	1	FALSE
2131	ENSMUSG00000021485.14	Mxd3	2.305840655	0.847336161	FALSE	4.664897654	0.019501043	TRUE	4.927639077	0.025752327	TRUE	2.359056998	0.662667749	FALSE	2.621798422	0.452324609	FALSE	0.262741424	1	FALSE
2132	ENSMUSG00000021486.7	Prelid1	-0.09967886	1	FALSE	0.66267111	0.028979049	TRUE	0.888714343	0.007176423	TRUE	0.76234997	0.179583896	FALSE	0.988393203	0.026466256	TRUE	0.226043233	1	FALSE
2135	ENSMUSG00000021494.9	Ddx41	0.324665439	0.802039763	FALSE	0.586442538	0.020497065	TRUE	0.768652619	0.005296472	TRUE	0.261777099	0.726479376	FALSE	0.44398718	0.289171502	FALSE	0.182210081	1	FALSE
2136	ENSMUSG00000021495.10	Fam193b	-0.898244814	0.579177901	FALSE	-1.040651999	0.04976844	TRUE	-1.380879719	0.018477669	TRUE	-0.142407185	0.959984852	FALSE	-0.482634905	0.630778693	FALSE	-0.34022772	1	FALSE
2138	ENSMUSG00000021500.17	Ddx46	-0.366656457	0.961828233	FALSE	-0.807512774	0.109436574	FALSE	-1.391811491	0.009900215	TRUE	-0.440856318	0.769947215	FALSE	-1.025155035	0.192903017	FALSE	-0.584298717	1	FALSE
2142	ENSMUSG00000021510.11	Zfp729a	-0.553444207	0.829117453	FALSE	-1.076124199	0.01894901	TRUE	-1.585844385	0.001537917	TRUE	-0.522679992	0.686547148	FALSE	-1.032400177	0.161546857	FALSE	-0.509720186	1	FALSE
2143	ENSMUSG00000021514.18	Zfp369	-0.338602532	0.994779086	FALSE	-0.657471815	0.483382999	FALSE	-2.430342516	0.010552667	TRUE	-0.318869283	0.927487986	FALSE	-2.091739984	0.113000803	FALSE	-1.772870701	0.58144381	FALSE
2149	ENSMUSG00000021540.16	Smad5	-0.03992698	1	FALSE	-0.667549678	0.124677071	FALSE	-1.265550875	0.00639179	TRUE	-0.627622698	0.540633227	FALSE	-1.225623895	0.054419489	FALSE	-0.598001197	0.94292449	FALSE
2152	ENSMUSG00000021548.10	Ccnh	-0.124204309	1	FALSE	0.427271119	0.51320842	FALSE	1.331333496	0.031180658	TRUE	0.551475429	0.738809677	FALSE	1.455537805	0.086529449	FALSE	0.904062377	0.821210991	FALSE
2154	ENSMUSG00000021550.6	2210016F16Rik	0.370926472	0.857977664	FALSE	0.879190128	0.007419557	TRUE	1.001364874	0.005655349	TRUE	0.508263657	0.528717346	FALSE	0.630438402	0.24564384	FALSE	0.122174745	1	FALSE
2162	ENSMUSG00000021569.10	Trip13	3.028340014	0.152506493	FALSE	4.968587546	4.16E-06	TRUE	5.333235372	7.43E-06	TRUE	1.940247532	0.438432244	FALSE	2.304895358	0.190474196	FALSE	0.364647826	1	FALSE
2168	ENSMUSG00000021587.5	Pcsk1	-0.01713827	1	FALSE	-0.960321171	0.191946923	FALSE	-1.703097251	0.028282077	TRUE	-0.943182901	0.601533884	FALSE	-1.685958981	0.121796719	FALSE	-0.74277608	1	FALSE
2169	ENSMUSG00000021591.8	Glrx	0.203524315	0.984736559	FALSE	0.896929369	0.021075642	TRUE	0.986179492	0.02197667	TRUE	0.693405053	0.432550329	FALSE	0.782655177	0.212350967	FALSE	0.089250123	1	FALSE
2170	ENSMUSG00000021592.17	Arsk	-0.433808205	0.857957171	FALSE	-1.000603387	0.008911169	TRUE	-0.700288283	0.122793657	FALSE	-0.566795183	0.554555263	FALSE	-0.266480079	0.734250203	FALSE	0.300315104	1	FALSE
2171	ENSMUSG00000021594.11	Srd5a1	0.450341271	1	FALSE	2.093802692	0.173501663	FALSE	3.378930612	0.03308822	TRUE	1.64346142	0.677992798	FALSE	2.928589341	0.194781509	FALSE	1.285127921	1	FALSE
2178	ENSMUSG00000021610.8	Clptm1l	0.370660441	0.7656958	FALSE	0.698291767	0.01057052	TRUE	0.766299615	0.011318161	TRUE	0.327631326	0.664004373	FALSE	0.395639174	0.406448772	FALSE	0.068007848	1	FALSE
2183	ENSMUSG00000021615.13	Xrcc4	-0.062967777	1	FALSE	-1.397987059	0.019705343	TRUE	-1.84280239	0.009295614	TRUE	-1.335019281	0.270672037	FALSE	-1.779834612	0.067586047	FALSE	-0.444815331	1	FALSE
2189	ENSMUSG00000021636.15	Marveld2	-0.37270481	0.969378427	FALSE	0.738931209	0.180573085	FALSE	1.629895798	0.003847303	TRUE	1.111636019	0.297666672	FALSE	2.002600608	0.006267092	TRUE	0.890964588	0.760338417	FALSE
2191	ENSMUSG00000021643.15	Serf1	1.077422668	0.821228266	FALSE	1.559285012	0.083703219	FALSE	2.598918638	0.005850346	TRUE	0.481862344	0.879961547	FALSE	1.52149597	0.275412201	FALSE	1.039633626	1	FALSE
2192	ENSMUSG00000021645.16	Smn1	0.727838923	0.746679647	FALSE	1.063205441	0.045971983	TRUE	0.911620202	0.133361548	FALSE	0.335366518	0.859099612	FALSE	0.183781279	0.880069305	FALSE	-0.151585239	1	FALSE
2200	ENSMUSG00000021669.15	Col4a3bp	-0.091783208	0.998600222	FALSE	0.54747346	0.039777102	TRUE	0.415896491	0.185066807	FALSE	0.639256669	0.19367555	FALSE	0.507679699	0.238284254	FALSE	-0.13157697	1	FALSE
2204	ENSMUSG00000021676.10	Iqgap2	-0.250522139	0.97908617	FALSE	-0.893021733	0.033152968	TRUE	-1.486846155	0.000989909	TRUE	-0.642499594	0.526328084	FALSE	-1.236324016	0.049256033	TRUE	-0.593824422	0.94248761	FALSE
2206	ENSMUSG00000021681.8	Aggf1	0.162853661	0.898270133	FALSE	0.397834547	0.017963261	TRUE	0.162577113	0.443490098	FALSE	0.234980886	0.579709414	FALSE	-0.000276547	1	FALSE	-0.235257434	0.950347883	FALSE
2212	ENSMUSG00000021694.18	Ercc8	-0.328057271	1	FALSE	-0.017417905	0.993747573	FALSE	-5.129015421	0.04820742	TRUE	0.310639367	0.975840008	FALSE	-4.80095815	0.166817816	FALSE	-5.111597517	0.464310452	FALSE
2213	ENSMUSG00000021696.9	Elovl7	-0.963077716	0.928696355	FALSE	-1.652715738	0.153175874	FALSE	-3.444598619	0.008023759	TRUE	-0.689638023	0.863249271	FALSE	-2.481520903	0.183776356	FALSE	-1.79188288	0.904577493	FALSE
2214	ENSMUSG00000021697.12	Depdc1b	-0.76186306	0.856409781	FALSE	1.725028384	0.008554182	TRUE	0.882573411	0.265445318	FALSE	2.486891444	0.006953445	TRUE	1.644436471	0.112966464	FALSE	-0.842454973	0.993904016	FALSE
2215	ENSMUSG00000021700.10	Rab3c	-0.715247299	0.973734745	FALSE	-1.58853179	0.180658089	FALSE	-3.738442015	0.029620873	TRUE	-0.873284491	0.813466553	FALSE	-3.023194715	0.198205822	FALSE	-2.149910225	0.950347883	FALSE
2217	ENSMUSG00000021703.9	Serinc5	-0.398876292	0.806941653	FALSE	-0.513723042	0.118258429	FALSE	-1.002784624	0.005479518	TRUE	-0.11484675	0.935193349	FALSE	-0.603908332	0.257094341	FALSE	-0.489061582	0.913906949	FALSE
2219	ENSMUSG00000021706.14	Zfyve16	-0.429767861	0.866403929	FALSE	-1.097271239	0.005235571	TRUE	-1.225742771	0.005672331	TRUE	-0.667503379	0.472360261	FALSE	-0.79597491	0.224557958	FALSE	-0.128471532	1	FALSE
2220	ENSMUSG00000021707.5	Dhfr	1.540191656	0.321188369	FALSE	2.981108021	4.77E-06	TRUE	3.263978608	6.36E-06	TRUE	1.440916365	0.306678835	FALSE	1.723786952	0.104492976	FALSE	0.282870587	1	FALSE
2221	ENSMUSG00000021708.17	Rasgrf2	-0.734229157	0.858135439	FALSE	-1.958646554	0.002865307	TRUE	-1.292088873	0.094043141	FALSE	-1.224417397	0.40343389	FALSE	-0.557859716	0.668101148	FALSE	0.666557681	1	FALSE
2222	ENSMUSG00000021710.11	Nln	0.333111557	0.923177833	FALSE	0.484583235	0.223050734	FALSE	0.836255446	0.044671479	TRUE	0.151471679	0.924477199	FALSE	0.503143889	0.43571771	FALSE	0.35167221	1	FALSE
2226	ENSMUSG00000021714.15	Cenpk	2.031099348	0.588481635	FALSE	3.832004902	0.00110786	TRUE	3.934528071	0.002191677	TRUE	1.800905554	0.52258214	FALSE	1.903428722	0.328453854	FALSE	0.102523169	1	FALSE
2230	ENSMUSG00000021731.10	Mrps30	0.238303444	0.931157267	FALSE	0.419118174	0.14624405	FALSE	0.641011995	0.037559303	TRUE	0.180814731	0.853396072	FALSE	0.402708551	0.394178244	FALSE	0.221893821	1	FALSE
2231	ENSMUSG00000021733.11	Slc4a7	6.980695187	0.132758471	FALSE	1.272065944	0.710255622	FALSE	6.752292609	0.013091792	TRUE	-5.708629243	0.261009309	FALSE	-0.228402578	0.972481339	FALSE	5.480226665	0.448884785	FALSE
2232	ENSMUSG00000021737.4	Psmd6	0.436133185	0.811710872	FALSE	0.952340638	0.0057041	TRUE	1.0852481	0.004241288	TRUE	0.516207453	0.554555263	FALSE	0.649114915	0.257689752	FALSE	0.132907462	1	FALSE
2233	ENSMUSG00000021738.5	Atxn7	-1.527008101	0.48878256	FALSE	-1.266876843	0.155546722	FALSE	-2.495259556	0.019185657	TRUE	0.260131258	0.948205616	FALSE	-0.968251455	0.550265304	FALSE	-1.228382713	1	FALSE
2234	ENSMUSG00000021747.12	4930452B06Rik	-2.157707187	0.961006722	FALSE	5.214949061	0.032279749	TRUE	6.487561291	0.012665704	TRUE	7.372656249	0.105878932	FALSE	8.645268478	0.01741671	TRUE	1.27261223	1	FALSE
2238	ENSMUSG00000021756.12	Il6st	-0.149651226	1	FALSE	-1.103330387	0.051648563	FALSE	-1.689330645	0.005780129	TRUE	-0.953679161	0.463757262	FALSE	-1.539679418	0.071366588	FALSE	-0.586000257	1	FALSE
2239	ENSMUSG00000021759.14	Plpp1	-7.418209466	0.036054578	TRUE	-2.41521586	0.186435137	FALSE	-0.958358733	0.676593476	FALSE	5.002993606	0.29356395	FALSE	6.459850733	0.049775902	TRUE	1.456857127	1	FALSE
2243	ENSMUSG00000021772.15	Nkiras1	-0.36486671	0.96783155	FALSE	-0.43880966	0.436556866	FALSE	-1.566629796	0.009480232	TRUE	-0.07394295	0.980088666	FALSE	-1.201763086	0.159142895	FALSE	-1.127820136	0.572312314	FALSE
2245	ENSMUSG00000021774.13	Ube2e1	0.392021813	0.874804036	FALSE	0.849988683	0.020987057	TRUE	1.008456887	0.012691667	TRUE	0.457966869	0.642547403	FALSE	0.616435074	0.314833577	FALSE	0.158468205	1	FALSE
2246	ENSMUSG00000021775.11	Nr1d2	-0.719626376	0.848394546	FALSE	-2.043069347	0.000839704	TRUE	-2.953896117	1.11E-05	TRUE	-1.323442971	0.307093822	FALSE	-2.234269741	0.014709135	TRUE	-0.91082677	0.940704948	FALSE
2247	ENSMUSG00000021785.8	Ngly1	-0.358093524	0.871486628	FALSE	-0.660165804	0.05151606	FALSE	-0.939682889	0.011202746	TRUE	-0.30207228	0.770964045	FALSE	-0.581589365	0.298758012	FALSE	-0.279517085	1	FALSE
2253	ENSMUSG00000021807.6	Rtraf	0.256946396	0.904034827	FALSE	0.738105392	0.005498601	TRUE	1.067582058	0.000204808	TRUE	0.481158996	0.432131762	FALSE	0.810635662	0.043888451	TRUE	0.329476666	1	FALSE
2255	ENSMUSG00000021810.3	Ecd	0.508391579	0.642514435	FALSE	0.714807721	0.027710768	TRUE	0.69174862	0.058583978	FALSE	0.206416143	0.859099612	FALSE	0.183357041	0.785965845	FALSE	-0.023059102	1	FALSE
2256	ENSMUSG00000021811.7	Dnajc9	-0.046763849	1	FALSE	0.595688913	0.011994017	TRUE	0.928309255	0.000269978	TRUE	0.642452762	0.131946909	FALSE	0.975073104	0.003587622	TRUE	0.332620342	0.948073522	FALSE
2264	ENSMUSG00000021831.9	Ero1l	0.287826599	0.963143866	FALSE	1.079581026	0.00405614	TRUE	1.230672819	0.002913388	TRUE	0.791754427	0.312554541	FALSE	0.94284622	0.111689442	FALSE	0.151091793	1	FALSE
2276	ENSMUSG00000021880.7	Rnase6	-3.579174688	0.716933696	FALSE	-6.891204305	0.01133113	TRUE	-7.684542005	0.016563297	TRUE	-3.312029617	0.653267501	FALSE	-4.105367318	0.406298882	FALSE	-0.7933377	1	FALSE
2280	ENSMUSG00000021891.8	Mettl6	0.019900535	1	FALSE	-0.670417573	0.119042525	FALSE	-1.380061825	0.005306354	TRUE	-0.690318108	0.464159863	FALSE	-1.399962361	0.032412189	TRUE	-0.709644252	0.874075846	FALSE
2281	ENSMUSG00000021892.14	Sh3bp5	-0.548236372	0.961474554	FALSE	-1.937497114	0.012009336	TRUE	-2.779077265	0.00328069	TRUE	-1.389260743	0.375387832	FALSE	-2.230840894	0.061014625	FALSE	-0.841580151	1	FALSE
2290	ENSMUSG00000021910.15	Nisch	0.183813775	0.976286102	FALSE	-0.344464116	0.29319981	FALSE	-0.895650216	0.006451065	TRUE	-0.528277891	0.439733757	FALSE	-1.079463991	0.012130596	TRUE	-0.5511861	0.719464681	FALSE
2298	ENSMUSG00000021929.9	Kpna3	0.595577623	0.652895611	FALSE	0.924577025	0.015589605	TRUE	0.83230901	0.054712685	FALSE	0.328999402	0.786770864	FALSE	0.236731388	0.763641873	FALSE	-0.092268015	1	FALSE
2300	ENSMUSG00000021932.13	Rnaseh2b	1.471387695	0.602318974	FALSE	2.232710659	0.010435963	TRUE	2.964323023	0.00134581	TRUE	0.761322964	0.762960953	FALSE	1.492935328	0.267973911	FALSE	0.731612364	1	FALSE
2301	ENSMUSG00000021936.14	Mapk8	-0.555093137	0.884778306	FALSE	-0.832641324	0.143955992	FALSE	-1.655450167	0.008166803	TRUE	-0.277548187	0.899630196	FALSE	-1.10035703	0.238643814	FALSE	-0.822808843	0.929934566	FALSE
2302	ENSMUSG00000021938.12	Pspc1	0.625385079	0.458696671	FALSE	1.109595949	0.000355425	TRUE	1.252604341	0.000251674	TRUE	0.484210871	0.528717346	FALSE	0.627219263	0.223587924	FALSE	0.143008392	1	FALSE
2304	ENSMUSG00000021945.9	Zmym2	-0.7434047	0.884788723	FALSE	-1.914643129	0.009194704	TRUE	-2.517757253	0.002423801	TRUE	-1.171238428	0.507203517	FALSE	-1.774352553	0.137104762	FALSE	-0.603114125	1	FALSE
2307	ENSMUSG00000021951.6	Eef1akmt1	0.497210613	0.718689103	FALSE	1.109220002	0.001046038	TRUE	1.236898335	0.000879395	TRUE	0.61200939	0.435539773	FALSE	0.739687723	0.179599571	FALSE	0.127678333	1	FALSE
2308	ENSMUSG00000021952.16	Xpo4	0.342482617	0.715514255	FALSE	0.572745764	0.014877183	TRUE	0.082865132	0.813991245	FALSE	0.230263147	0.741302492	FALSE	-0.259617485	0.548538175	FALSE	-0.489880632	0.564702897	FALSE
2310	ENSMUSG00000021959.16	Lats2	-0.330836666	0.930827681	FALSE	-0.988894613	0.008906917	TRUE	-1.084196567	0.01011211	TRUE	-0.658057947	0.457438957	FALSE	-0.7533599	0.226669397	FALSE	-0.095301954	1	FALSE
2313	ENSMUSG00000021965.3	Ska3	2.630996759	0.072778823	FALSE	4.137569358	5.75E-07	TRUE	4.726092274	1.82E-07	TRUE	1.506572599	0.438432244	FALSE	2.095095515	0.11366774	FALSE	0.588522916	1	FALSE
2314	ENSMUSG00000021967.4	Mrpl57	0.222039223	0.973734745	FALSE	0.974140514	0.003930229	TRUE	1.129533597	0.002246013	TRUE	0.75210129	0.273319858	FALSE	0.907494374	0.0806772	FALSE	0.155393083	1	FALSE
2315	ENSMUSG00000021969.8	Zdhhc20	-0.25944555	0.961474554	FALSE	-0.633846121	0.070006015	FALSE	-1.036717061	0.005615423	TRUE	-0.374400571	0.702711431	FALSE	-0.777271512	0.153105824	FALSE	-0.40287094	1	FALSE
2318	ENSMUSG00000021975.8	Ints9	0.186054571	0.961474554	FALSE	0.50984208	0.037211766	TRUE	0.544578623	0.046509842	TRUE	0.323787509	0.609854754	FALSE	0.358524051	0.388243031	FALSE	0.034736543	1	FALSE
2323	ENSMUSG00000021993.10	Mipep	0.548397171	0.715942028	FALSE	0.792422242	0.038137431	TRUE	1.161677937	0.004819261	TRUE	0.244025071	0.857105768	FALSE	0.613280766	0.330159875	FALSE	0.369255695	1	FALSE
2327	ENSMUSG00000022003.7	Slc25a30	-0.495813779	0.684546011	FALSE	-0.728864537	0.027848587	TRUE	-0.856891902	0.020337377	TRUE	-0.233050758	0.835767175	FALSE	-0.361078123	0.554802622	FALSE	-0.128027365	1	FALSE
2330	ENSMUSG00000022010.19	Tsc22d1	-8.278790458	0.07875539	FALSE	-2.805447766	0.287443502	FALSE	0.65980409	0.852395481	FALSE	5.473342692	0.372338489	FALSE	8.938594547	0.026585694	TRUE	3.465251856	0.930811654	FALSE
2333	ENSMUSG00000022015.8	Tnfsf11	5.579853226	0.005661735	TRUE	6.561073601	1.97E-06	TRUE	6.431622196	2.66E-05	TRUE	0.981220375	0.837522426	FALSE	0.85176897	0.767227884	FALSE	-0.129451405	1	FALSE
2338	ENSMUSG00000022021.14	Diaph3	2.370614313	0.427016704	FALSE	4.522575934	5.40E-05	TRUE	4.538411118	0.000231847	TRUE	2.151961622	0.375387832	FALSE	2.167796806	0.237615405	FALSE	0.015835184	1	FALSE
2341	ENSMUSG00000022024.10	Sugt1	-0.193189391	0.973734745	FALSE	-0.64962475	0.035478354	TRUE	-0.376979586	0.312647049	FALSE	-0.45643536	0.547892681	FALSE	-0.183790196	0.772523808	FALSE	0.272645164	1	FALSE
2343	ENSMUSG00000022033.9	Pbk	3.420265574	0.502642095	FALSE	5.60906029	0.001913456	TRUE	6.251841043	0.001477511	TRUE	2.188794715	0.651080029	FALSE	2.831575469	0.348614595	FALSE	0.642780753	1	FALSE
2344	ENSMUSG00000022034.10	Esco2	2.506596915	0.602712625	FALSE	4.690502555	0.001587899	TRUE	4.957372373	0.002234923	TRUE	2.183905641	0.554555263	FALSE	2.450775459	0.320213666	FALSE	0.266869818	1	FALSE
2345	ENSMUSG00000022035.6	Ccdc25	0.120095217	0.990030916	FALSE	0.554648405	0.027640227	TRUE	0.216182323	0.497922644	FALSE	0.434553188	0.45028	FALSE	0.096087106	0.866055032	FALSE	-0.338466082	0.966041318	FALSE
2346	ENSMUSG00000022037.15	Clu	-2.678055976	0.695891036	FALSE	-0.462417448	0.845703464	FALSE	3.005461327	0.128011535	FALSE	2.215638529	0.648649984	FALSE	5.683517303	0.030428238	TRUE	3.467878774	0.588187806	FALSE
2347	ENSMUSG00000022043.19	Trim35	0.2090839	0.924690693	FALSE	0.319138273	0.206688084	FALSE	0.633152508	0.015483121	TRUE	0.110054373	0.908023516	FALSE	0.424068608	0.277554628	FALSE	0.314014235	0.977418404	FALSE
2348	ENSMUSG00000022048.8	Dpysl2	-0.165939739	0.980908329	FALSE	0.435246339	0.160720047	FALSE	0.850572347	0.00842842	TRUE	0.601186078	0.322946145	FALSE	1.016512086	0.017180892	TRUE	0.415326008	0.942086885	FALSE
2356	ENSMUSG00000022075.7	Rhobtb2	-0.42559281	0.91732156	FALSE	-1.003811441	0.032911938	TRUE	-0.922486553	0.084598471	FALSE	-0.578218631	0.645482383	FALSE	-0.496893743	0.564056467	FALSE	0.081324887	1	FALSE
2360	ENSMUSG00000022094.15	Slc39a14	0.634326841	0.476135949	FALSE	0.707698897	0.034771192	TRUE	0.594298542	0.12238908	FALSE	0.073372056	0.96828188	FALSE	-0.040028299	0.963509389	FALSE	-0.113400354	1	FALSE
2361	ENSMUSG00000022095.9	Fam160b2	-0.322393357	0.857957171	FALSE	-0.5402955	0.064839905	FALSE	-0.896784466	0.004374082	TRUE	-0.217902143	0.818583277	FALSE	-0.574391108	0.219742059	FALSE	-0.356488965	1	FALSE
2364	ENSMUSG00000022103.10	Gfra2	-3.543844133	0.562286432	FALSE	-4.966004443	0.01611433	TRUE	-4.309360475	0.073305269	FALSE	-1.42216031	0.854957435	FALSE	-0.765516342	0.880082885	FALSE	0.656643968	1	FALSE
2365	ENSMUSG00000022108.8	Itm2b	-0.490638989	0.608067695	FALSE	-0.602780459	0.046404639	TRUE	-0.525983901	0.127259391	FALSE	-0.112141469	0.932773253	FALSE	-0.035344912	0.964794296	FALSE	0.076796558	1	FALSE
2369	ENSMUSG00000022114.5	Spry2	1.905410977	0.607871206	FALSE	3.509664199	0.002066472	TRUE	4.58516083	0.000154429	TRUE	1.604253222	0.553349769	FALSE	2.679749853	0.11125128	FALSE	1.075496631	1	FALSE
2376	ENSMUSG00000022132.15	Cldn10	1.311825465	0.923658646	FALSE	2.779630164	0.064747251	FALSE	3.962465625	0.013372337	TRUE	1.467804699	0.728419199	FALSE	2.650640161	0.259054028	FALSE	1.182835461	1	FALSE
2378	ENSMUSG00000022139.17	Mbnl2	-0.290390609	0.864050546	FALSE	-0.568104411	0.033797448	TRUE	-0.737397367	0.012747231	TRUE	-0.277713802	0.722655202	FALSE	-0.447006759	0.318061764	FALSE	-0.169292956	1	FALSE
2379	ENSMUSG00000022141.7	Nipbl	-0.436098078	0.854184807	FALSE	-0.84630745	0.02727298	TRUE	-1.186243792	0.004397133	TRUE	-0.410209373	0.711422697	FALSE	-0.750145715	0.228577725	FALSE	-0.339936342	1	FALSE
2380	ENSMUSG00000022142.8	Nup155	0.401084732	0.874804036	FALSE	0.885572428	0.019073544	TRUE	0.693213629	0.111451064	FALSE	0.484487696	0.62434811	FALSE	0.292128897	0.692197417	FALSE	-0.192358799	1	FALSE
2383	ENSMUSG00000022151.16	Ttc33	-0.18604631	0.961006722	FALSE	0.335743073	0.18111703	FALSE	0.570295235	0.03149031	TRUE	0.521789383	0.275239375	FALSE	0.756341545	0.030485676	TRUE	0.234552161	1	FALSE
2387	ENSMUSG00000022175.9	Lrp10	0.412479644	0.672787163	FALSE	0.85583972	0.001286542	TRUE	1.070658001	0.00022787	TRUE	0.443360077	0.489887552	FALSE	0.658178358	0.122049735	FALSE	0.214818281	1	FALSE
2388	ENSMUSG00000022176.11	Rem2	3.455842771	0.178028122	FALSE	4.671328376	0.00051815	TRUE	5.243899222	0.000214113	TRUE	1.215485606	0.694729507	FALSE	1.788056451	0.330856147	FALSE	0.572570846	1	FALSE
2389	ENSMUSG00000022177.9	Haus4	0.49082085	0.857977664	FALSE	1.545265914	0.00026884	TRUE	1.768236104	0.000155385	TRUE	1.054445064	0.212842613	FALSE	1.277415254	0.05235416	FALSE	0.22297019	1	FALSE
2390	ENSMUSG00000022178.11	Ajuba	0.92272256	0.779204755	FALSE	4.986497745	3.60E-16	TRUE	6.30977181	1.02E-21	TRUE	4.063775185	3.04E-09	TRUE	5.38704925	2.25E-13	TRUE	1.323274064	0.435613012	FALSE
2391	ENSMUSG00000022179.5	4931414P19Rik	0.444706808	0.922185487	FALSE	1.117425173	0.022223245	TRUE	1.313827485	0.014994455	TRUE	0.672718366	0.564349859	FALSE	0.869120678	0.266190925	FALSE	0.196402312	1	FALSE
2392	ENSMUSG00000022180.7	Slc7a8	-2.323079556	0.598792963	FALSE	-2.938728581	0.036672006	TRUE	-2.950730791	0.069994917	FALSE	-0.615649024	0.919152647	FALSE	-0.627651234	0.84636405	FALSE	-0.01200221	1	FALSE
2394	ENSMUSG00000022184.8	Fbxo4	0.100466379	0.999326112	FALSE	0.711044051	0.016244406	TRUE	1.323590895	2.23E-05	TRUE	0.610577672	0.312554541	FALSE	1.223124515	0.002858464	TRUE	0.612546843	0.53654521	FALSE
2396	ENSMUSG00000022186.14	Oxct1	0.215624327	0.969608201	FALSE	0.704530743	0.02483877	TRUE	0.792276726	0.022359166	TRUE	0.488906415	0.511910131	FALSE	0.576652399	0.261973212	FALSE	0.087745984	1	FALSE
2397	ENSMUSG00000022191.16	Drosha	0.051609375	1	FALSE	0.698448887	0.041729358	TRUE	0.652883398	0.093530073	FALSE	0.646839512	0.375428065	FALSE	0.601274023	0.284688475	FALSE	-0.045565489	1	FALSE
2398	ENSMUSG00000022193.7	Psmb5	0.7095809	0.668297247	FALSE	1.310489022	0.004178383	TRUE	1.568449257	0.001749452	TRUE	0.600908122	0.627948901	FALSE	0.858868357	0.261950582	FALSE	0.257960235	1	FALSE
2404	ENSMUSG00000022205.15	Sub1	0.120820115	0.994779086	FALSE	0.832860496	0.004253267	TRUE	0.996725145	0.001772602	TRUE	0.712040381	0.20908626	FALSE	0.87590503	0.047087484	TRUE	0.163864649	1	FALSE
2407	ENSMUSG00000022214.15	Dcaf11	-0.277102932	0.965932443	FALSE	-0.255960107	0.56674692	FALSE	-1.180544679	0.003979295	TRUE	0.021142825	0.994861663	FALSE	-0.903441747	0.125397483	FALSE	-0.924584572	0.322705155	FALSE
2410	ENSMUSG00000022221.14	Ripk3	0.564712109	0.620730765	FALSE	1.198411102	0.000387971	TRUE	0.997473953	0.009060536	TRUE	0.633698993	0.410171925	FALSE	0.432761843	0.48611522	FALSE	-0.20093715	1	FALSE
2411	ENSMUSG00000022228.14	Zscan26	-1.536119589	0.948231028	FALSE	-4.035868335	0.038395537	TRUE	-1.565200044	0.508086649	FALSE	-2.499748746	0.632992372	FALSE	-0.029080454	0.998138116	FALSE	2.470668292	0.992935266	FALSE
2412	ENSMUSG00000022234.15	Cct5	0.721060354	0.531073183	FALSE	1.003240194	0.012120124	TRUE	1.024173312	0.021646289	TRUE	0.28217984	0.838261013	FALSE	0.303112958	0.70410297	FALSE	0.020933118	1	FALSE
2414	ENSMUSG00000022241.6	Tars	-0.783682898	0.97185766	FALSE	-1.277190206	0.320628039	FALSE	-2.89450374	0.029829085	TRUE	-0.493507307	0.920833225	FALSE	-2.110820842	0.28252029	FALSE	-1.617313534	0.968844156	FALSE
2416	ENSMUSG00000022247.12	Brix1	0.775915961	0.45135964	FALSE	0.91625636	0.021075642	TRUE	0.843252867	0.060307907	FALSE	0.140340399	0.939485594	FALSE	0.067336906	0.94643287	FALSE	-0.073003493	1	FALSE
2420	ENSMUSG00000022257.4	Laptm4b	-2.123488241	0.555149568	FALSE	-2.451278095	0.045823184	TRUE	-4.754585707	0.000794008	TRUE	-0.327789854	0.960202186	FALSE	-2.631097466	0.206072582	FALSE	-2.303307612	0.759340497	FALSE
2424	ENSMUSG00000022270.16	Retreg1	-1.217441714	0.385445314	FALSE	-1.522226336	0.008092089	TRUE	-0.755914741	0.277178609	FALSE	-0.304784622	0.89600502	FALSE	0.461526973	0.685491343	FALSE	0.766311595	0.982623349	FALSE
2426	ENSMUSG00000022280.9	Rnf19a	0.658979079	0.670482472	FALSE	0.998593233	0.021005093	TRUE	0.782225222	0.115029165	FALSE	0.339614154	0.811090979	FALSE	0.123246143	0.904763408	FALSE	-0.216368011	1	FALSE
2427	ENSMUSG00000022283.15	Pabpc1	0.283206321	0.887465873	FALSE	0.759718286	0.006465018	TRUE	0.799319038	0.009826169	TRUE	0.476511965	0.470473267	FALSE	0.516112717	0.267973911	FALSE	0.039600752	1	FALSE
2429	ENSMUSG00000022292.16	Rrm2b	-0.37330302	0.969378427	FALSE	-1.172403521	0.025849233	TRUE	-1.158552909	0.053420218	FALSE	-0.799100501	0.531029446	FALSE	-0.785249889	0.386638203	FALSE	0.013850613	1	FALSE
2436	ENSMUSG00000022312.11	Eif3h	-0.007531884	1	FALSE	0.345274819	0.049904573	TRUE	0.844975174	3.39E-06	TRUE	0.352806703	0.32780689	FALSE	0.852507058	0.000240572	TRUE	0.499700355	0.127127249	FALSE
2438	ENSMUSG00000022314.10	Rad21	-0.324292472	0.825107016	FALSE	0.570218789	0.032590477	TRUE	0.642968133	0.029592582	TRUE	0.894511261	0.024002291	TRUE	0.967260605	0.010740844	TRUE	0.072749344	1	FALSE
2439	ENSMUSG00000022322.8	Shcbp1	4.676170157	0.250968589	FALSE	7.21879445	0.000132001	TRUE	7.600951838	0.000218433	TRUE	2.542624293	0.596472607	FALSE	2.924781681	0.350335833	FALSE	0.382157389	1	FALSE
2440	ENSMUSG00000022323.11	Rida	0.027044325	1	FALSE	1.085346917	0.010854092	TRUE	1.571697454	0.000627497	TRUE	1.058302592	0.187969872	FALSE	1.544653129	0.011231215	TRUE	0.486350537	1	FALSE
2442	ENSMUSG00000022329.15	Stk3	-4.205138794	0.684773979	FALSE	1.520551741	0.655848103	FALSE	5.79276982	0.059014572	FALSE	5.725690536	0.322701254	FALSE	9.997908614	0.011385242	TRUE	4.272218078	0.857025054	FALSE
2445	ENSMUSG00000022337.7	Emc2	-0.144737602	0.964172968	FALSE	0.33415629	0.090120708	FALSE	0.592438983	0.00445	TRUE	0.478893893	0.179261488	FALSE	0.737176585	0.006267092	TRUE	0.258282692	0.960211791	FALSE
2446	ENSMUSG00000022338.8	Eny2	-0.78517377	0.810279852	FALSE	-1.342319026	0.034094927	TRUE	-0.628344281	0.425422271	FALSE	-0.557145256	0.7783643	FALSE	0.156829489	0.920315914	FALSE	0.713974745	1	FALSE
2448	ENSMUSG00000022346.15	Myc	2.060430867	0.073657573	FALSE	2.066361887	0.0025148	TRUE	1.082977434	0.183020004	FALSE	0.005931019	1	FALSE	-0.977453434	0.420277432	FALSE	-0.983384453	0.94248761	FALSE
2451	ENSMUSG00000022353.10	Mtss1	-0.975320011	0.568921364	FALSE	-1.513904551	0.006801295	TRUE	-1.343833209	0.03521931	TRUE	-0.53858454	0.756880106	FALSE	-0.368513198	0.751739457	FALSE	0.170071342	1	FALSE
2452	ENSMUSG00000022354.4	Ndufb9	0.191810014	0.990030916	FALSE	1.005251285	0.013666233	TRUE	1.313916587	0.003038782	TRUE	0.813441271	0.347436206	FALSE	1.122106573	0.071772642	FALSE	0.308665302	1	FALSE
2453	ENSMUSG00000022358.7	Fbxo32	-0.364422241	0.978927125	FALSE	-1.589088942	0.007629257	TRUE	-1.377476184	0.042806686	TRUE	-1.224666701	0.32780689	FALSE	-1.013053943	0.316071977	FALSE	0.211612757	1	FALSE
2458	ENSMUSG00000022364.14	Tbc1d31	1.984952968	0.62821972	FALSE	3.170051473	0.011994017	TRUE	5.203146467	0.000108923	TRUE	1.185098506	0.747479393	FALSE	3.218193499	0.084837445	FALSE	2.033094994	0.79875724	FALSE
2460	ENSMUSG00000022369.13	Mtbp	0.861128834	0.606011554	FALSE	1.466829802	0.004440082	TRUE	1.574839695	0.005737868	TRUE	0.605700968	0.672873007	FALSE	0.713710862	0.432489106	FALSE	0.108009893	1	FALSE
2461	ENSMUSG00000022370.13	Mrpl13	0.174528164	0.990030916	FALSE	0.859715968	0.017915943	TRUE	1.109453134	0.005052072	TRUE	0.685187804	0.381263817	FALSE	0.93492497	0.09430036	FALSE	0.249737166	1	FALSE
2464	ENSMUSG00000022375.6	Lrrc6	-0.56852338	0.995633156	FALSE	-4.421789931	0.005810557	TRUE	-2.554615019	0.159387202	FALSE	-3.853266551	0.218520614	FALSE	-1.986091639	0.479214743	FALSE	1.867174912	1	FALSE
2467	ENSMUSG00000022385.11	Gtse1	2.276738345	0.691767393	FALSE	4.761433396	0.001587899	TRUE	5.156823306	0.001816933	TRUE	2.484695051	0.485319964	FALSE	2.880084961	0.246023077	FALSE	0.395389911	1	FALSE
2475	ENSMUSG00000022403.15	St13	0.627603454	0.713088192	FALSE	1.261261199	0.003056114	TRUE	1.408943951	0.002646585	TRUE	0.633657746	0.558931242	FALSE	0.781340497	0.273916477	FALSE	0.147682751	1	FALSE
2476	ENSMUSG00000022404.8	Slc25a17	0.138124451	0.990030916	FALSE	0.742593453	0.012019232	TRUE	1.475473802	2.07E-06	TRUE	0.604469002	0.325041093	FALSE	1.337349351	0.00099924	TRUE	0.732880349	0.318219316	FALSE
2477	ENSMUSG00000022407.10	Adsl	1.065195628	0.495424092	FALSE	1.157293072	0.042438297	TRUE	0.143549016	0.868660116	FALSE	0.092097444	0.977099064	FALSE	-0.921646612	0.329786592	FALSE	-1.013744056	0.731866452	FALSE
2485	ENSMUSG00000022422.13	Dscc1	2.031090359	0.835425508	FALSE	4.497552764	0.008364353	TRUE	4.87541417	0.009460727	TRUE	2.466462405	0.561991067	FALSE	2.844323812	0.315106613	FALSE	0.377861407	1	FALSE
2487	ENSMUSG00000022426.6	Josd1	0.471928409	0.494501175	FALSE	0.566915773	0.024711298	TRUE	0.572484882	0.043404376	TRUE	0.094987364	0.931676158	FALSE	0.100556473	0.85848279	FALSE	0.005569109	1	FALSE
2489	ENSMUSG00000022428.8	Cby1	0.61501405	0.869931167	FALSE	1.377752189	0.014996806	TRUE	1.482571702	0.018081233	TRUE	0.762738139	0.604172582	FALSE	0.867557652	0.365221365	FALSE	0.104819513	1	FALSE
2493	ENSMUSG00000022437.7	Samm50	0.391243208	0.785898858	FALSE	0.595217718	0.04938282	TRUE	0.656091414	0.051033866	FALSE	0.20397451	0.84357975	FALSE	0.264848205	0.6412131	FALSE	0.060873695	1	FALSE
2494	ENSMUSG00000022440.9	C1qtnf6	5.905669533	0.39484696	FALSE	7.859279255	0.006465018	TRUE	9.056857444	0.00345335	TRUE	1.953609721	0.82082718	FALSE	3.151187911	0.500819936	FALSE	1.197578189	1	FALSE
2500	ENSMUSG00000022453.8	Naga	-0.839606338	0.579870285	FALSE	-1.059422619	0.032276555	TRUE	-0.497739443	0.414791444	FALSE	-0.219816281	0.915791374	FALSE	0.341866895	0.729986744	FALSE	0.561683175	1	FALSE
2501	ENSMUSG00000022462.7	Slc38a2	-0.148212176	0.990030916	FALSE	-0.504438341	0.136891339	FALSE	-0.728430898	0.04581765	TRUE	-0.356226166	0.701863251	FALSE	-0.580218722	0.280234384	FALSE	-0.223992557	1	FALSE
2503	ENSMUSG00000022466.6	Rpap3	0.358998729	0.874804036	FALSE	0.813394356	0.017044484	TRUE	0.779570175	0.042822146	TRUE	0.454395628	0.610091829	FALSE	0.420571446	0.490516837	FALSE	-0.033824182	1	FALSE
2507	ENSMUSG00000022475.19	Hdac7	2.784619773	0.216146396	FALSE	2.483739239	0.028050247	TRUE	3.15894995	0.010461276	TRUE	-0.300880534	0.960202186	FALSE	0.374330177	0.88657633	FALSE	0.675210711	1	FALSE
2509	ENSMUSG00000022477.13	Aco2	0.27875674	0.841874221	FALSE	0.420942793	0.088661668	FALSE	0.662994157	0.011899286	TRUE	0.142186053	0.873497407	FALSE	0.384237417	0.339657438	FALSE	0.242051364	1	FALSE
2510	ENSMUSG00000022479.15	Vdr	2.776731815	0.716933696	FALSE	4.391236555	0.024786889	TRUE	5.723664782	0.005260453	TRUE	1.614504739	0.751615728	FALSE	2.946932966	0.289068249	FALSE	1.332428227	1	FALSE
2514	ENSMUSG00000022500.15	Litaf	1.126648059	0.826469245	FALSE	3.170903914	0.000443077	TRUE	4.023991206	4.35E-05	TRUE	2.044255854	0.281142923	FALSE	2.897343147	0.035192479	TRUE	0.853087293	1	FALSE
2515	ENSMUSG00000022503.10	Nubp1	0.628812179	0.499973865	FALSE	0.76630107	0.023558198	TRUE	0.991610396	0.007294308	TRUE	0.137488891	0.925683664	FALSE	0.362798216	0.557889258	FALSE	0.225309326	1	FALSE
2517	ENSMUSG00000022507.6	1810013L24Rik	-0.384320295	0.670749465	FALSE	-0.66423542	0.007828455	TRUE	-0.73600362	0.008617233	TRUE	-0.279915126	0.694432259	FALSE	-0.351683325	0.429604031	FALSE	-0.0717682	1	FALSE
2519	ENSMUSG00000022515.6	Anks3	0.025917567	1	FALSE	0.269027689	0.851589799	FALSE	-3.327234532	0.011862175	TRUE	0.243110122	0.965820501	FALSE	-3.353152099	0.058729626	FALSE	-3.596262221	0.093417653	FALSE
2523	ENSMUSG00000022521.10	Crebbp	-0.445878735	0.874804036	FALSE	-0.868341217	0.043298612	TRUE	-0.982031723	0.039969281	TRUE	-0.422462481	0.739911412	FALSE	-0.536152987	0.480606115	FALSE	-0.113690506	1	FALSE
2535	ENSMUSG00000022553.16	Maf1	-0.58262811	0.893344558	FALSE	-1.42814411	0.015309256	TRUE	-0.950853692	0.167042964	FALSE	-0.845516	0.572604959	FALSE	-0.368225583	0.761802974	FALSE	0.477290417	1	FALSE
2539	ENSMUSG00000022557.11	Bop1	0.741869723	0.503783866	FALSE	0.998100795	0.012140483	TRUE	1.047213208	0.018032273	TRUE	0.256231072	0.859099612	FALSE	0.305343484	0.699540284	FALSE	0.049112413	1	FALSE
2541	ENSMUSG00000022559.8	Fbxl6	0.326487504	0.896762216	FALSE	0.545764651	0.118166315	FALSE	0.997281863	0.00648744	TRUE	0.219277147	0.854728812	FALSE	0.67079436	0.215033648	FALSE	0.451517213	0.966041318	FALSE
2543	ENSMUSG00000022561.13	Gpaa1	0.676740488	0.633246871	FALSE	0.861772901	0.045433126	TRUE	0.887569895	0.065619922	FALSE	0.185032413	0.918455755	FALSE	0.210829407	0.817728078	FALSE	0.025796994	1	FALSE
2545	ENSMUSG00000022565.15	Plec	0	1	FALSE	33.85530716	9.93E-14	TRUE	35.97063491	1.53E-12	TRUE	21.65442208	0.001197324	TRUE	23.76974983	0.000584895	TRUE	2.115327751	1	FALSE
2547	ENSMUSG00000022570.7	Tsta3	0.608844603	1	FALSE	-0.624192623	0.809498164	FALSE	-8.507042785	0.001694488	TRUE	-1.233037226	0.860150843	FALSE	-9.115887388	0.007258898	TRUE	-7.882850162	0.063750694	FALSE
2548	ENSMUSG00000022571.9	Pycrl	0.890011105	0.600298912	FALSE	1.473846031	0.005411044	TRUE	1.553238478	0.008196873	TRUE	0.583834926	0.704776626	FALSE	0.663227373	0.489038141	FALSE	0.079392447	1	FALSE
2549	ENSMUSG00000022574.7	Naprt	-4.775487081	0.290372623	FALSE	2.352643571	0.101608289	FALSE	3.094278499	0.042285779	TRUE	7.128130652	0.015024103	TRUE	7.86976558	0.002952052	TRUE	0.741634928	1	FALSE
2555	ENSMUSG00000022594.14	Lynx1	-1.029778013	0.910256949	FALSE	-1.784510797	0.117549345	FALSE	-3.418378673	0.016358231	TRUE	-0.754732784	0.843084446	FALSE	-2.38860066	0.24564384	FALSE	-1.633867876	1	FALSE
2556	ENSMUSG00000022601.11	Zbtb11	0.018609316	1	FALSE	-0.518987883	0.125060511	FALSE	-0.958599347	0.007339832	TRUE	-0.537597199	0.477646984	FALSE	-0.977208663	0.045157945	TRUE	-0.439611464	0.971965135	FALSE
2558	ENSMUSG00000022604.18	Cep97	-0.243093275	0.990030916	FALSE	-1.103047387	0.040787074	TRUE	-1.673327302	0.004471932	TRUE	-0.859954112	0.496764435	FALSE	-1.430234026	0.084304196	FALSE	-0.570279915	1	FALSE
2560	ENSMUSG00000022614.8	Lmf2	0.710594986	0.758777741	FALSE	1.487571774	0.003812497	TRUE	1.75392735	0.001794868	TRUE	0.776976788	0.546282457	FALSE	1.043332364	0.213266304	FALSE	0.266355577	1	FALSE
2563	ENSMUSG00000022620.14	Arsa	-0.159420062	1	FALSE	-0.745361093	0.374435717	FALSE	-1.870805439	0.02958258	TRUE	-0.585941031	0.811503671	FALSE	-1.711385378	0.160285311	FALSE	-1.125444346	0.917130717	FALSE
2567	ENSMUSG00000022636.13	Alcam	4.565370938	0.043324626	TRUE	5.915049411	1.61E-05	TRUE	6.495115941	1.48E-05	TRUE	1.349678473	0.744751285	FALSE	1.929745003	0.421015517	FALSE	0.58006653	1	FALSE
2568	ENSMUSG00000022637.11	Cblb	0.489332005	0.780013697	FALSE	1.300371706	0.000261481	TRUE	1.295470359	0.001097087	TRUE	0.811039701	0.278777827	FALSE	0.806138354	0.169267539	FALSE	-0.004901347	1	FALSE
2569	ENSMUSG00000022641.15	Bbx	-0.216728616	0.993344292	FALSE	-1.046317459	0.041571097	TRUE	-0.578005286	0.35377712	FALSE	-0.829588843	0.486607213	FALSE	-0.36127667	0.722305309	FALSE	0.468312173	1	FALSE
2570	ENSMUSG00000022651.6	Retnlg	-2.975495985	0.825107016	FALSE	-8.220674121	0.002553857	TRUE	-6.281474537	0.042051255	TRUE	-5.245178136	0.376432908	FALSE	-3.305978552	0.508100737	FALSE	1.939199584	1	FALSE
2573	ENSMUSG00000022661.14	Cd200	4.772220166	0.019743058	TRUE	6.427531383	6.67E-07	TRUE	7.069245562	8.24E-07	TRUE	1.655311217	0.651890381	FALSE	2.297025397	0.309639868	FALSE	0.64171418	1	FALSE
2576	ENSMUSG00000022667.18	Cd200r1	0.400502406	0.993201909	FALSE	1.112307526	0.273522466	FALSE	2.619473242	0.009777001	TRUE	0.71180512	0.813879087	FALSE	2.218970835	0.121983144	FALSE	1.507165715	0.817248886	FALSE
2580	ENSMUSG00000022673.5	Mcm4	0.956198499	0.427970438	FALSE	1.744467788	0.000139659	TRUE	1.651164598	0.001283072	TRUE	0.788269288	0.478628593	FALSE	0.694966099	0.397050001	FALSE	-0.093303189	1	FALSE
2581	ENSMUSG00000022678.16	Nde1	0.066022346	1	FALSE	1.001833789	0.030764098	TRUE	1.232677216	0.015476804	TRUE	0.935811443	0.328498645	FALSE	1.16665487	0.103539994	FALSE	0.230843427	1	FALSE
2582	ENSMUSG00000022679.13	Mpv17l	0.272241964	1	FALSE	0.0199093	0.988876698	FALSE	-3.429498014	0.008111454	TRUE	-0.252332664	0.961979543	FALSE	-3.701739978	0.02920697	TRUE	-3.449407314	0.115015321	FALSE
2585	ENSMUSG00000022682.8	Rrn3	-0.7460262	0.961407243	FALSE	-1.149590901	0.279596028	FALSE	-2.735953032	0.020545498	TRUE	-0.4035647	0.923821655	FALSE	-1.989926832	0.24122249	FALSE	-1.586362131	0.913906949	FALSE
2589	ENSMUSG00000022687.12	Boc	5.581381862	0.304058719	FALSE	6.027223973	0.018462166	TRUE	7.661046401	0.004375852	TRUE	0.445842112	0.971487225	FALSE	2.079664539	0.603702688	FALSE	1.633822428	1	FALSE
2592	ENSMUSG00000022701.18	Ccdc191	-0.50660328	0.969378427	FALSE	-1.093198298	0.151828622	FALSE	-7.719974873	2.93E-05	TRUE	-0.586595018	0.805290367	FALSE	-7.213371594	0.000659809	TRUE	-6.626776575	0.007444961	TRUE
2594	ENSMUSG00000022704.15	Qtrt2	0.154325667	1	FALSE	-0.820086469	0.236209295	FALSE	-1.454471723	0.049794494	TRUE	-0.974412136	0.532679598	FALSE	-1.608797389	0.113176356	FALSE	-0.634385253	1	FALSE
2595	ENSMUSG00000022706.16	Mrpl40	0.141261981	0.981520903	FALSE	0.8090064	0.001043505	TRUE	1.037200884	0.000111357	TRUE	0.66774442	0.136602166	FALSE	0.895938903	0.012509929	TRUE	0.228194483	1	FALSE
2597	ENSMUSG00000022708.16	Zbtb20	-0.078272389	1	FALSE	-2.526741937	0.006369868	TRUE	-3.378512962	0.013236121	TRUE	-2.448469548	0.126503075	FALSE	-3.300240572	0.056071957	FALSE	-0.851771025	1	FALSE
2605	ENSMUSG00000022742.6	Cpox	0.433018491	0.874804036	FALSE	1.113252046	0.006180246	TRUE	0.926079808	0.044958545	TRUE	0.680233555	0.478025114	FALSE	0.493061317	0.506748205	FALSE	-0.187172237	1	FALSE
2606	ENSMUSG00000022744.12	Cldnd1	0.738574619	0.681680542	FALSE	1.968089857	2.24E-05	TRUE	1.651376934	0.001698419	TRUE	1.229515239	0.175343667	FALSE	0.912802315	0.250284832	FALSE	-0.316712924	1	FALSE
2608	ENSMUSG00000022748.8	Cmss1	1.20159111	0.564379425	FALSE	1.668948912	0.015346807	TRUE	1.571730733	0.042584817	TRUE	0.467357802	0.843608114	FALSE	0.370139623	0.797570335	FALSE	-0.097218179	1	FALSE
2609	ENSMUSG00000022749.8	Tbc1d23	-0.273492883	0.973734745	FALSE	-0.818196828	0.060124083	FALSE	-1.013826889	0.038651452	TRUE	-0.544703946	0.632429326	FALSE	-0.740334006	0.305356605	FALSE	-0.195630061	1	FALSE
2611	ENSMUSG00000022751.9	Nit2	0.136797748	0.988485165	FALSE	0.300331355	0.307718639	FALSE	0.739252334	0.011582254	TRUE	0.163533607	0.8646964	FALSE	0.602454585	0.151044752	FALSE	0.438920978	0.79399381	FALSE
2612	ENSMUSG00000022752.9	Tomm70a	0.545151649	0.630283714	FALSE	0.725800258	0.035358595	TRUE	0.438075705	0.28730644	FALSE	0.180648609	0.894888032	FALSE	-0.107075944	0.893922526	FALSE	-0.287724553	1	FALSE
2613	ENSMUSG00000022757.19	Tfg	0.236012829	0.973734745	FALSE	0.724047338	0.056052208	FALSE	0.853671714	0.041331766	TRUE	0.488034509	0.618815242	FALSE	0.617658885	0.320730248	FALSE	0.129624375	1	FALSE
2619	ENSMUSG00000022769.9	Sdf2l1	2.003298309	0.215855921	FALSE	3.001891108	0.000116668	TRUE	2.86099152	0.001031532	TRUE	0.998592798	0.64590584	FALSE	0.857693211	0.564056467	FALSE	-0.140899588	1	FALSE
2620	ENSMUSG00000022770.17	Dlg1	0.046825743	1	FALSE	-1.189625965	0.180009946	FALSE	-3.295792762	0.001694488	TRUE	-1.236451708	0.552817809	FALSE	-3.342618505	0.012005086	TRUE	-2.106166797	0.514344947	FALSE
2621	ENSMUSG00000022771.17	Ppil2	-0.155033637	0.913375725	FALSE	0.363276377	0.029932553	TRUE	0.347585862	0.066511163	FALSE	0.518310013	0.049092681	TRUE	0.502619498	0.043799259	TRUE	-0.015690515	1	FALSE
2624	ENSMUSG00000022774.13	Ncbp2	0.222587295	0.969378427	FALSE	0.734404727	0.02164739	TRUE	0.49690248	0.184139467	FALSE	0.511817433	0.495802616	FALSE	0.274315185	0.653132509	FALSE	-0.237502247	1	FALSE
2631	ENSMUSG00000022792.16	Yars2	-0.439063078	0.934575081	FALSE	-0.989549464	0.065490713	FALSE	-1.678924936	0.01011211	TRUE	-0.550486386	0.711422697	FALSE	-1.239861858	0.17040197	FALSE	-0.689375472	1	FALSE
2636	ENSMUSG00000022801.13	Lrch3	-0.233660893	0.97908617	FALSE	-0.839152625	0.032989298	TRUE	-1.062173476	0.014218638	TRUE	-0.605491732	0.523284519	FALSE	-0.828512584	0.188653257	FALSE	-0.223020851	1	FALSE
2638	ENSMUSG00000022803.12	Popdc2	4.057879684	0.484014447	FALSE	6.631080944	0.001622664	TRUE	6.757312513	0.002750721	TRUE	2.57320126	0.61133511	FALSE	2.699432829	0.423806792	FALSE	0.12623157	1	FALSE
2639	ENSMUSG00000022805.17	Maats1	2.887104501	0.86402033	FALSE	6.859768401	0.008402904	TRUE	7.124358361	0.011101297	TRUE	3.9726639	0.462173312	FALSE	4.23725386	0.266958337	FALSE	0.26458996	1	FALSE
2640	ENSMUSG00000022807.9	Osbpl11	0.85375478	0.961474554	FALSE	0.647805184	0.634681023	FALSE	-2.699843614	0.037324055	TRUE	-0.205949596	0.975840008	FALSE	-3.553598394	0.035864632	TRUE	-3.347648797	0.125029184	FALSE
2643	ENSMUSG00000022812.14	Gsk3b	-0.406513073	0.785370727	FALSE	-0.594454189	0.05925285	FALSE	-0.896061067	0.008813743	TRUE	-0.187941116	0.869105256	FALSE	-0.489547994	0.3526815	FALSE	-0.301606879	1	FALSE
2644	ENSMUSG00000022814.6	Umps	1.05549906	0.436166153	FALSE	1.643479887	0.001561413	TRUE	1.562946393	0.007025783	TRUE	0.587980827	0.696063767	FALSE	0.507447334	0.608667106	FALSE	-0.080533493	1	FALSE
2647	ENSMUSG00000022822.16	Abcc5	-0.432824053	0.884252681	FALSE	-1.431339154	0.000607256	TRUE	-1.319095	0.005183758	TRUE	-0.998515101	0.234714277	FALSE	-0.886270948	0.203823042	FALSE	0.112244154	1	FALSE
2650	ENSMUSG00000022831.14	Hcls1	0.190981999	0.833861902	FALSE	0.744396432	6.00E-07	TRUE	0.944130048	7.46E-09	TRUE	0.553414433	0.016278531	TRUE	0.753148049	0.000447801	TRUE	0.199733616	1	FALSE
2653	ENSMUSG00000022841.15	Ap2m1	0.143639852	0.990030916	FALSE	0.521474475	0.097630665	FALSE	0.921937122	0.005456342	TRUE	0.377834623	0.644532284	FALSE	0.778297271	0.099788045	FALSE	0.400462647	0.982623349	FALSE
2655	ENSMUSG00000022848.8	Slc49a4	-0.832502075	0.855457126	FALSE	-2.613936709	0.000233728	TRUE	-2.870341753	0.000322227	TRUE	-1.781434634	0.209494566	FALSE	-2.037839678	0.072387134	FALSE	-0.256405044	1	FALSE
2657	ENSMUSG00000022853.7	Ehhadh	-0.367677188	0.951629476	FALSE	-0.631088962	0.194325444	FALSE	-1.232071641	0.017552552	TRUE	-0.263411774	0.875989813	FALSE	-0.864394453	0.258742529	FALSE	-0.600982679	0.993904016	FALSE
2659	ENSMUSG00000022856.9	Tmem41a	0.816103172	0.175255726	FALSE	0.554844281	0.088155085	FALSE	0.888859717	0.010130759	TRUE	-0.261258891	0.792342759	FALSE	0.072756545	0.92498206	FALSE	0.334015437	1	FALSE
2664	ENSMUSG00000022876.18	Samsn1	0.436643225	0.893344558	FALSE	1.408907492	0.001154738	TRUE	2.159529331	3.15E-06	TRUE	0.972264268	0.280911344	FALSE	1.722886106	0.00575666	TRUE	0.750621839	0.778349356	FALSE
2666	ENSMUSG00000022881.15	Rfc4	1.630170777	0.273490533	FALSE	2.997840505	5.44E-06	TRUE	3.427215802	2.77E-06	TRUE	1.367669728	0.354459038	FALSE	1.797045025	0.093903716	FALSE	0.429375297	1	FALSE
2667	ENSMUSG00000022884.15	Eif4a2	1.069639865	0.980908329	FALSE	0.823720847	0.759668454	FALSE	4.736925356	0.037492742	TRUE	-0.245919019	0.985719492	FALSE	3.66728549	0.241642179	FALSE	3.913204509	0.650584025	FALSE
2668	ENSMUSG00000022885.16	St6gal1	-0.630503495	0.835425508	FALSE	-1.62528641	0.001921685	TRUE	-1.778281155	0.002123405	TRUE	-0.994782915	0.394951764	FALSE	-1.14777766	0.180521585	FALSE	-0.152994745	1	FALSE
2670	ENSMUSG00000022889.7	Mrpl39	0.311990415	0.847336161	FALSE	0.882811143	0.00076431	TRUE	0.980962655	0.000689407	TRUE	0.570820727	0.299922917	FALSE	0.66897224	0.107758164	FALSE	0.098151513	1	FALSE
2672	ENSMUSG00000022892.11	App	-0.824417755	0.878194208	FALSE	-1.660095862	0.040636935	TRUE	-2.347358431	0.011692179	TRUE	-0.835678107	0.724776169	FALSE	-1.522940676	0.269603699	FALSE	-0.687262569	1	FALSE
2673	ENSMUSG00000022895.16	Ets2	-0.328974729	0.874804036	FALSE	-0.598584513	0.058090274	FALSE	-0.704058425	0.044935936	TRUE	-0.269609784	0.782350117	FALSE	-0.375083696	0.505683738	FALSE	-0.105473912	1	FALSE
2674	ENSMUSG00000022897.15	Dyrk1a	-1.39080843	0.037816457	TRUE	-0.621077811	0.173116501	FALSE	-0.430678029	0.422380192	FALSE	0.769730619	0.435761295	FALSE	0.960130401	0.16414771	FALSE	0.190399782	1	FALSE
2675	ENSMUSG00000022898.13	Vps26c	-0.087329963	0.993344292	FALSE	0.481482176	0.017483274	TRUE	0.68264258	0.001864868	TRUE	0.568812139	0.106209121	FALSE	0.769972543	0.007338287	TRUE	0.201160404	1	FALSE
2676	ENSMUSG00000022899.9	Slc15a2	-1.055547131	0.939521956	FALSE	-1.086347896	0.451491618	FALSE	-3.02581099	0.035918667	TRUE	-0.030800765	1	FALSE	-1.970263858	0.36854407	FALSE	-1.939463094	0.90460601	FALSE
2677	ENSMUSG00000022900.14	Ildr1	3.852289431	0.580100185	FALSE	5.246018111	0.021879581	TRUE	5.688104064	0.023573373	TRUE	1.39372868	0.859339225	FALSE	1.835814633	0.663652119	FALSE	0.442085953	1	FALSE
2682	ENSMUSG00000022913.16	Psmg1	0.80287258	0.48997429	FALSE	1.227457883	0.003442337	TRUE	1.486052331	0.001195083	TRUE	0.424585303	0.737896868	FALSE	0.683179751	0.336362975	FALSE	0.258594448	1	FALSE
2683	ENSMUSG00000022914.17	Brwd1	-0.191498537	0.994779086	FALSE	-1.223732405	0.00725634	TRUE	-1.391927188	0.006413733	TRUE	-1.032233868	0.268030423	FALSE	-1.200428651	0.094379118	FALSE	-0.168194783	1	FALSE
2691	ENSMUSG00000022952.17	Runx1	0.368930322	0.949129263	FALSE	-0.34384058	0.521340148	FALSE	-1.479294993	0.003549734	TRUE	-0.712770902	0.508686164	FALSE	-1.848225315	0.004642432	TRUE	-1.135454414	0.333866895	FALSE
2692	ENSMUSG00000022956.11	Atp5o	0.340016771	0.932052691	FALSE	0.85755626	0.030848707	TRUE	1.224802184	0.004375852	TRUE	0.517539489	0.620195712	FALSE	0.884785412	0.159104513	FALSE	0.367245924	1	FALSE
2697	ENSMUSG00000022965.8	Ifngr2	-1.001195802	0.825107016	FALSE	-3.324314191	2.13E-05	TRUE	-4.108900209	2.77E-06	TRUE	-2.323118389	0.106209121	FALSE	-3.107704407	0.008709301	TRUE	-0.784586018	1	FALSE
2699	ENSMUSG00000022969.13	Il10rb	0.445032993	0.881294486	FALSE	-0.725455592	0.113925441	FALSE	-0.984096503	0.062488642	FALSE	-1.170488585	0.123310482	FALSE	-1.429129496	0.032836787	TRUE	-0.258640911	1	FALSE
2704	ENSMUSG00000022978.11	Mis18a	-0.267312249	0.702865041	FALSE	0.170773236	0.402176601	FALSE	0.680796788	0.000431099	TRUE	0.438085485	0.203614331	FALSE	0.948109037	6.04E-05	TRUE	0.510023552	0.131997477	FALSE
2705	ENSMUSG00000022982.10	Sod1	0.024256201	1	FALSE	0.6518666	0.040787074	TRUE	1.108876612	0.001066265	TRUE	0.627610399	0.344108933	FALSE	1.084620411	0.017316385	TRUE	0.457010012	0.91656827	FALSE
2707	ENSMUSG00000022992.17	Kansl2	-0.244760942	0.994023362	FALSE	-0.237892057	0.749669821	FALSE	-1.360762138	0.045577477	TRUE	0.006868884	1	FALSE	-1.116001196	0.252399262	FALSE	-1.12287008	0.702153395	FALSE
2708	ENSMUSG00000022994.9	Adcy6	-1.722282285	0.716933696	FALSE	-3.635486085	0.002148775	TRUE	-6.268227725	5.98E-05	TRUE	-1.913203801	0.507805897	FALSE	-4.545945441	0.027873359	TRUE	-2.63274164	0.749814553	FALSE
2709	ENSMUSG00000022995.16	Enah	-1.021895385	0.765439315	FALSE	-1.579238069	0.037760184	TRUE	-2.031740663	0.022674497	TRUE	-0.557342685	0.825503183	FALSE	-1.009845278	0.482146368	FALSE	-0.452502593	1	FALSE
2710	ENSMUSG00000022997.9	Wnt1	5.767035629	0.533144329	FALSE	5.673658277	0.095648482	FALSE	7.130330463	0.049407614	TRUE	-0.093377352	0.999309605	FALSE	1.363294834	0.835494145	FALSE	1.456672186	1	FALSE
2711	ENSMUSG00000022999.15	Lmbr1l	-0.667108165	0.685605852	FALSE	-0.923482545	0.040427741	TRUE	-1.001902154	0.046706987	TRUE	-0.256374379	0.877303474	FALSE	-0.334793988	0.706192141	FALSE	-0.078419609	1	FALSE
2712	ENSMUSG00000023004.8	Tuba1b	0.627158238	0.789793203	FALSE	1.547116625	0.001012913	TRUE	1.962719247	0.000134309	TRUE	0.919958387	0.377483124	FALSE	1.335561009	0.068272704	FALSE	0.415602622	1	FALSE
2714	ENSMUSG00000023009.14	Nckap5l	-0.527055691	0.758220728	FALSE	-1.170090571	0.002203503	TRUE	-1.41671287	0.00082102	TRUE	-0.643034881	0.479539399	FALSE	-0.889657179	0.152140276	FALSE	-0.246622299	1	FALSE
2718	ENSMUSG00000023019.12	Gpd1	-1.449889382	0.868737519	FALSE	-2.737080597	0.045347583	TRUE	-3.427625536	0.043349351	TRUE	-1.287191215	0.76516926	FALSE	-1.977736154	0.467515819	FALSE	-0.690544939	1	FALSE
2721	ENSMUSG00000023022.14	Lima1	-2.952303176	0.350462277	FALSE	-3.748994791	0.006208551	TRUE	-1.263778108	0.457084617	FALSE	-0.796691615	0.879508289	FALSE	1.688525067	0.493939667	FALSE	2.485216683	0.745611815	FALSE
2727	ENSMUSG00000023034.7	Nr4a1	1.838894674	0.515441673	FALSE	3.067278291	0.001996896	TRUE	2.327551514	0.039877321	TRUE	1.228383617	0.647224616	FALSE	0.48865684	0.820848534	FALSE	-0.739726777	1	FALSE
2731	ENSMUSG00000023045.13	Soat2	2.008621423	0.102989857	FALSE	2.028802795	0.003638927	TRUE	0.997668398	0.235295643	FALSE	0.020181372	0.999979233	FALSE	-1.010953025	0.401869804	FALSE	-1.031134397	0.913906949	FALSE
2733	ENSMUSG00000023050.9	Map3k12	0.269345644	0.990030916	FALSE	-0.410731779	0.556208956	FALSE	-1.371447684	0.042003541	TRUE	-0.680077424	0.675763646	FALSE	-1.640793329	0.069796293	FALSE	-0.960715905	0.853305264	FALSE
2735	ENSMUSG00000023055.10	Calcoco1	-0.787380094	0.296371411	FALSE	-0.828679357	0.016484895	TRUE	-0.485574632	0.240485884	FALSE	-0.041299263	0.987944083	FALSE	0.301805463	0.64972823	FALSE	0.343104725	1	FALSE
2742	ENSMUSG00000023079.14	Gtf2ird1	-19.43007473	4.08E-06	TRUE	-0.960161657	0.823688705	FALSE	-0.36170436	0.942872285	FALSE	18.46991307	1.38E-05	TRUE	19.06837037	2.36E-05	TRUE	0.598457297	1	FALSE
2745	ENSMUSG00000023088.17	Abcc1	6.527024326	0.792588035	FALSE	-23.47297567	1.80E-06	TRUE	5.730230846	0.344997979	FALSE	-30	2.28E-07	TRUE	-0.79679348	0.94936149	FALSE	29.20320652	1.96E-07	TRUE
2750	ENSMUSG00000023110.12	Prmt5	0.613676517	0.64488637	FALSE	0.934192205	0.016635915	TRUE	1.149292031	0.007294308	TRUE	0.320515687	0.801223242	FALSE	0.535615514	0.435619908	FALSE	0.215099826	1	FALSE
2752	ENSMUSG00000023132.8	Gzma	6.531820457	0.045107533	TRUE	7.030419008	0.000762775	TRUE	7.975379018	0.000258994	TRUE	0.498598551	0.956051405	FALSE	1.443558561	0.662203823	FALSE	0.94496001	1	FALSE
2753	ENSMUSG00000023140.4	Reg2	-0.051593388	1	FALSE	-1.485438155	0.013694263	TRUE	-2.401022138	0.000285459	TRUE	-1.433844767	0.220906455	FALSE	-2.34942875	0.007007915	TRUE	-0.915583983	0.913906949	FALSE
2757	ENSMUSG00000023156.4	Rpp14	0.722459752	0.250968589	FALSE	0.914390753	0.002041337	TRUE	0.810085049	0.014977626	TRUE	0.191931001	0.858146071	FALSE	0.087625297	0.902254065	FALSE	-0.104305704	1	FALSE
2759	ENSMUSG00000023175.15	Bsg	0.601420927	0.763104929	FALSE	1.281930278	0.003449799	TRUE	1.454677215	0.002540631	TRUE	0.680509351	0.531464318	FALSE	0.853256287	0.241432655	FALSE	0.172746936	1	FALSE
2765	ENSMUSG00000023236.7	Scg5	-0.47952837	0.994779086	FALSE	-3.092222231	0.007986875	TRUE	-4.197708265	0.003896322	TRUE	-2.612693861	0.27405288	FALSE	-3.718179895	0.058237034	FALSE	-1.105486034	1	FALSE
2766	ENSMUSG00000023243.9	Kcnk5	5.108739244	0.002721896	TRUE	6.496989996	3.14E-08	TRUE	6.72208105	2.31E-07	TRUE	1.388250752	0.678818281	FALSE	1.613341806	0.446033152	FALSE	0.225091053	1	FALSE
2769	ENSMUSG00000023272.4	Creld2	1.48101928	0.312179057	FALSE	1.967439223	0.002439391	TRUE	1.924500627	0.007802761	TRUE	0.486419943	0.824044276	FALSE	0.443481347	0.739721119	FALSE	-0.042938597	1	FALSE
2777	ENSMUSG00000023345.17	Poc1a	0.380977189	0.990030916	FALSE	1.624628001	0.054950555	FALSE	2.516579348	0.005091667	TRUE	1.243650812	0.535141677	FALSE	2.13560216	0.089067486	FALSE	0.891951348	1	FALSE
2779	ENSMUSG00000023349.14	Clec4n	-7.693832431	0.473952324	FALSE	-8.252936233	0.039599997	TRUE	-5.566287765	0.23409253	FALSE	0	1	FALSE	2.127544666	0.811489755	FALSE	2.686648467	1	FALSE
2781	ENSMUSG00000023393.15	Slc17a9	-0.416814568	0.869931167	FALSE	-1.159843556	0.002316363	TRUE	-1.913902551	3.13E-06	TRUE	-0.743028988	0.375428065	FALSE	-1.497087983	0.007018955	TRUE	-0.754058995	0.669304519	FALSE
2782	ENSMUSG00000023456.15	Tpi1	1.106983949	0.549583802	FALSE	3.494895641	1.21E-09	TRUE	4.105234581	1.08E-10	TRUE	2.387911691	0.005912356	TRUE	2.998250631	0.000393951	TRUE	0.61033894	1	FALSE
2784	ENSMUSG00000023505.13	Cdca3	4.195422802	0.214248294	FALSE	7.488581405	2.70E-06	TRUE	8.164947241	2.88E-06	TRUE	3.293158603	0.317101171	FALSE	3.969524438	0.110216826	FALSE	0.676365835	1	FALSE
2785	ENSMUSG00000023571.4	C1qtnf12	0.693873395	0.979397867	FALSE	1.628523476	0.186017437	FALSE	2.981308256	0.01907061	TRUE	0.934650081	0.801752747	FALSE	2.28743486	0.214575156	FALSE	1.352784779	1	FALSE
2786	ENSMUSG00000023572.16	Ccndbp1	-0.494262845	0.069177936	FALSE	-0.072564231	0.729104964	FALSE	0.011732637	0.965326081	FALSE	0.421698615	0.166205491	FALSE	0.505995483	0.038701155	TRUE	0.084296868	1	FALSE
2788	ENSMUSG00000023723.17	Mrps23	-0.126124793	0.98623364	FALSE	0.413670298	0.097836534	FALSE	0.542695601	0.045918167	TRUE	0.539795091	0.267988098	FALSE	0.668820394	0.06767741	FALSE	0.129025304	1	FALSE
2790	ENSMUSG00000023781.2	Hes7	0.141570186	1	FALSE	-1.612611213	0.079646778	FALSE	-2.919093546	0.017213136	TRUE	-1.7541814	0.344932669	FALSE	-3.060663732	0.055175138	FALSE	-1.306482332	1	FALSE
2795	ENSMUSG00000023809.10	Rps6ka2	-0.250230425	1	FALSE	-2.534416615	0.002113755	TRUE	-2.727766711	0.003878894	TRUE	-2.28418619	0.123310482	FALSE	-2.477536286	0.054991451	FALSE	-0.193350095	1	FALSE
2796	ENSMUSG00000023826.16	Prkn	-0.121916143	1	FALSE	-1.034111487	0.21216233	FALSE	-1.863968348	0.044790511	TRUE	-0.912195345	0.665770339	FALSE	-1.742052205	0.18070527	FALSE	-0.829856861	1	FALSE
2798	ENSMUSG00000023830.14	Igf2r	0.319134712	0.790088462	FALSE	0.59685602	0.014703881	TRUE	0.803139805	0.002571588	TRUE	0.277721309	0.688639249	FALSE	0.484005093	0.224974932	FALSE	0.206283785	1	FALSE
2805	ENSMUSG00000023883.13	Phf10	0.491350393	0.922421045	FALSE	1.557287693	0.00377284	TRUE	1.724238492	0.003545748	TRUE	1.0659373	0.358597136	FALSE	1.232888099	0.152617736	FALSE	0.166950799	1	FALSE
2806	ENSMUSG00000023892.8	Zfp51	-0.584169024	0.835425508	FALSE	-1.224562398	0.013053481	TRUE	-1.074775338	0.056638456	FALSE	-0.640393374	0.628097153	FALSE	-0.490606314	0.596252504	FALSE	0.14978706	1	FALSE
2809	ENSMUSG00000023905.15	Tnfrsf12a	0.046619162	1	FALSE	-0.963126192	0.126221557	FALSE	-1.400046572	0.042557998	TRUE	-1.009745354	0.47296449	FALSE	-1.446665734	0.132766353	FALSE	-0.43692038	1	FALSE
2810	ENSMUSG00000023908.8	Pkmyt1	0.235800216	0.974527442	FALSE	0.910518417	0.015746431	TRUE	1.381213333	0.000678326	TRUE	0.674718201	0.432550329	FALSE	1.145413117	0.041826953	TRUE	0.470694915	1	FALSE
2811	ENSMUSG00000023909.4	Paqr4	0.610849465	0.834911394	FALSE	2.24518778	3.35E-06	TRUE	2.481510552	3.66E-06	TRUE	1.634338315	0.040295316	TRUE	1.870661087	0.009835319	TRUE	0.236322772	1	FALSE
2813	ENSMUSG00000023912.10	Slc25a27	-0.951018312	0.716933696	FALSE	-1.746074899	0.007761381	TRUE	-3.731706344	4.44E-06	TRUE	-0.795056588	0.662667749	FALSE	-2.780688032	0.009728548	TRUE	-1.985631444	0.286225513	FALSE
2816	ENSMUSG00000023921.9	Mmut	-0.508645925	0.399840852	FALSE	-0.543719024	0.027220368	TRUE	-0.446624699	0.116749689	FALSE	-0.035073099	0.98238765	FALSE	0.062021227	0.919279916	FALSE	0.097094326	1	FALSE
2819	ENSMUSG00000023927.15	Satb1	-0.522270918	0.923352651	FALSE	-1.948803228	0.000654332	TRUE	-2.953545486	1.96E-06	TRUE	-1.42653231	0.20908626	FALSE	-2.431274568	0.00349786	TRUE	-1.004742258	0.788400504	FALSE
2823	ENSMUSG00000023939.7	Mrpl14	-0.023792459	1	FALSE	0.784236612	0.042717171	TRUE	1.278085098	0.001947988	TRUE	0.808029071	0.305740342	FALSE	1.301877557	0.018918113	TRUE	0.493848486	0.989761072	FALSE
2824	ENSMUSG00000023940.14	Sgo1	1.934702564	0.412372314	FALSE	3.652343131	4.97E-05	TRUE	4.039531372	4.25E-05	TRUE	1.717640568	0.384400943	FALSE	2.104828809	0.144472115	FALSE	0.387188241	1	FALSE
2825	ENSMUSG00000023942.15	Slc29a1	3.640445585	0.664555101	FALSE	5.410263582	0.023823094	TRUE	5.675053667	0.03133815	TRUE	1.769817997	0.813879087	FALSE	2.034608082	0.640710876	FALSE	0.264790085	1	FALSE
2826	ENSMUSG00000023944.14	Hsp90ab1	0.883689632	0.177456964	FALSE	1.194889112	0.000319636	TRUE	1.198663423	0.00120477	TRUE	0.311199479	0.771472302	FALSE	0.31497379	0.627947639	FALSE	0.003774311	1	FALSE
2828	ENSMUSG00000023951.17	Vegfa	4.423794912	0.590166906	FALSE	5.540245621	0.037278724	TRUE	5.046987888	0.088393492	FALSE	1.116450709	0.916372019	FALSE	0.623192976	0.920315914	FALSE	-0.493257732	1	FALSE
2830	ENSMUSG00000023953.9	Polh	0.316498716	0.885109034	FALSE	0.65916317	0.036672006	TRUE	0.946733943	0.005673716	TRUE	0.342664454	0.693218439	FALSE	0.630235227	0.206629194	FALSE	0.287570773	1	FALSE
2833	ENSMUSG00000023961.16	Enpp4	-0.074749896	1	FALSE	-1.525760579	0.070670211	FALSE	-10.55882803	9.71E-09	TRUE	-1.451010683	0.452236322	FALSE	-10.48407813	2.63E-07	TRUE	-9.033067448	1.65E-05	TRUE
2835	ENSMUSG00000023967.9	Mrps18a	0.534866804	0.823948755	FALSE	1.094284109	0.011747388	TRUE	1.12938499	0.019503138	TRUE	0.559417305	0.632429326	FALSE	0.594518186	0.437947397	FALSE	0.035100881	1	FALSE
2841	ENSMUSG00000023988.8	Bysl	1.11637681	0.328633643	FALSE	1.222207449	0.015604008	TRUE	1.041614324	0.070535377	FALSE	0.105830639	0.971487225	FALSE	-0.074762487	0.953801105	FALSE	-0.180593125	1	FALSE
2846	ENSMUSG00000024006.17	Stk38	-0.772673467	0.188557025	FALSE	-1.462467267	2.28E-07	TRUE	-2.115408492	6.81E-12	TRUE	-0.6897938	0.261026855	FALSE	-1.342735025	0.001432035	TRUE	-0.652941225	0.525540813	FALSE
2847	ENSMUSG00000024007.15	Ppil1	0.853553044	0.579706928	FALSE	1.975462835	3.29E-05	TRUE	2.30854123	1.11E-05	TRUE	1.121909792	0.267988098	FALSE	1.454988186	0.052323469	FALSE	0.333078395	1	FALSE
2849	ENSMUSG00000024012.18	Mtch1	4.31689867	0.02932786	TRUE	7.809156049	2.25E-11	TRUE	6.184605573	1.85E-06	TRUE	3.49225738	0.05676664	FALSE	1.867706904	0.32771039	FALSE	-1.624550476	0.925598497	FALSE
2854	ENSMUSG00000024026.13	Glo1	-0.222235597	0.982194697	FALSE	-1.128391428	0.005152821	TRUE	-1.534732335	0.000725851	TRUE	-0.906155831	0.273319858	FALSE	-1.312496738	0.03460317	TRUE	-0.406340907	1	FALSE
2855	ENSMUSG00000024027.8	Glp1r	3.890260937	0.314874726	FALSE	3.950919697	0.025295853	TRUE	4.414844082	0.020104324	TRUE	0.06065876	0.998581769	FALSE	0.524583145	0.887190797	FALSE	0.463924385	1	FALSE
2860	ENSMUSG00000024038.17	Ndufv3	-0.09860426	1	FALSE	-1.100609381	0.015995123	TRUE	-1.66263526	0.001554503	TRUE	-1.002005121	0.279616145	FALSE	-1.564031	0.026585694	TRUE	-0.562025879	1	FALSE
2863	ENSMUSG00000024045.6	Akap8	-0.641571784	0.715514255	FALSE	-0.574662069	0.227553714	FALSE	-1.118946077	0.023511479	TRUE	0.066909715	0.980209757	FALSE	-0.477374293	0.559742785	FALSE	-0.544284007	1	FALSE
2869	ENSMUSG00000024056.10	Ndc80	0.966794528	0.801648737	FALSE	2.495255252	0.00065221	TRUE	2.827606747	0.000430211	TRUE	1.528460724	0.321434974	FALSE	1.860812219	0.108399587	FALSE	0.332351495	1	FALSE
2873	ENSMUSG00000024067.14	Dpy30	0.443198244	0.864825475	FALSE	1.213953641	0.002386266	TRUE	1.497324713	0.000605278	TRUE	0.770755397	0.380937929	FALSE	1.054126469	0.092189132	FALSE	0.283371072	1	FALSE
2876	ENSMUSG00000024070.15	Prkd3	-0.011501246	1	FALSE	-0.617129126	0.0777086	FALSE	-1.003091617	0.007901474	TRUE	-0.60562788	0.434894027	FALSE	-0.991590371	0.055245883	FALSE	-0.385962491	1	FALSE
2879	ENSMUSG00000024074.8	Crim1	-0.605268281	0.835425508	FALSE	-1.378404884	0.006734186	TRUE	-1.95261851	0.000513443	TRUE	-0.773136602	0.545398656	FALSE	-1.347350228	0.094356556	FALSE	-0.574213626	1	FALSE
2885	ENSMUSG00000024082.5	Ndufaf7	0.531879038	0.692418394	FALSE	1.071067827	0.002299441	TRUE	1.241938003	0.001258369	TRUE	0.539188788	0.53528265	FALSE	0.710058964	0.217678883	FALSE	0.170870176	1	FALSE
2892	ENSMUSG00000024097.11	Srsf7	0.626730395	0.730417994	FALSE	1.577165152	0.000230416	TRUE	1.588997636	0.000833671	TRUE	0.950434757	0.29356395	FALSE	0.962267241	0.170757287	FALSE	0.011832484	1	FALSE
2893	ENSMUSG00000024098.6	Twsg1	-0.480478016	0.972399311	FALSE	0.852037156	0.266445499	FALSE	1.826827394	0.017563294	TRUE	1.332515172	0.382702761	FALSE	2.307305409	0.024717251	TRUE	0.974790237	0.930364609	FALSE
2894	ENSMUSG00000024099.15	Ndufv2	0.359578633	0.916842791	FALSE	1.018911877	0.008159803	TRUE	1.551359742	0.000166172	TRUE	0.659333244	0.457529385	FALSE	1.191781108	0.035864632	TRUE	0.532447864	0.945933125	FALSE
2899	ENSMUSG00000024121.13	Atp6v0c	-0.655556207	0.969608201	FALSE	-2.200730864	0.022531766	TRUE	-3.120246403	0.003910849	TRUE	-1.545174657	0.499199402	FALSE	-2.464690196	0.108816989	FALSE	-0.919515539	1	FALSE
2900	ENSMUSG00000024122.16	Pdpk1	-0.218037586	0.967463973	FALSE	-0.360027295	0.265249845	FALSE	-0.705982409	0.035515335	TRUE	-0.141989709	0.905272296	FALSE	-0.487944823	0.329237027	FALSE	-0.345955114	1	FALSE
2901	ENSMUSG00000024124.10	Prss30	0.686151137	0.994486557	FALSE	0.045766603	0.985378976	FALSE	-6.881937814	0.005187576	TRUE	-0.640384534	0.927487986	FALSE	-7.568088951	0.01298009	TRUE	-6.927704417	0.078322124	FALSE
2908	ENSMUSG00000024136.14	Dnase1l2	0.678981508	0.995633156	FALSE	0.192832871	0.939032378	FALSE	-5.719426512	0.027991386	TRUE	-0.486148637	0.957223206	FALSE	-6.39840802	0.053676122	FALSE	-5.912259383	0.287977822	FALSE
2913	ENSMUSG00000024145.6	Pigf	0.060414741	1	FALSE	0.741400485	0.06866776	FALSE	1.225444144	0.00445	TRUE	0.680985744	0.457438957	FALSE	1.165029403	0.049105077	TRUE	0.484043659	1	FALSE
2919	ENSMUSG00000024164.15	C3	-1.760984499	0.789578081	FALSE	0.20993094	0.910784127	FALSE	2.768989058	0.058293603	FALSE	1.970915439	0.556808775	FALSE	4.529973557	0.018363911	TRUE	2.559058118	0.620670247	FALSE
2927	ENSMUSG00000024181.9	Mrpl28	0.17419967	0.994779086	FALSE	0.955001682	0.021187036	TRUE	1.193380145	0.008472506	TRUE	0.780802012	0.383618978	FALSE	1.019180476	0.113733895	FALSE	0.238378464	1	FALSE
2932	ENSMUSG00000024190.7	Dusp1	-1.808209439	0.588481635	FALSE	-3.429356345	0.001098878	TRUE	-2.333642747	0.054276599	FALSE	-1.621146906	0.54523642	FALSE	-0.525433308	0.820848534	FALSE	1.095713598	1	FALSE
2934	ENSMUSG00000024193.8	Phf1	-2.116856581	0.672787163	FALSE	-4.055864603	0.003812497	TRUE	-4.483428597	0.006355784	TRUE	-1.939008022	0.593486496	FALSE	-2.366572016	0.330856147	FALSE	-0.427563994	1	FALSE
2935	ENSMUSG00000024194.16	Cuta	-1.525105962	0.615829452	FALSE	-2.247299416	0.016848705	TRUE	-3.53261704	0.001222941	TRUE	-0.722193454	0.816996791	FALSE	-2.007511078	0.210091246	FALSE	-1.285317624	1	FALSE
2937	ENSMUSG00000024201.12	Kdm4b	-0.543367861	0.969378427	FALSE	-1.601371036	0.038022338	TRUE	-1.006540906	0.271424767	FALSE	-1.058003175	0.593301427	FALSE	-0.463173045	0.769098622	FALSE	0.59483013	1	FALSE
2938	ENSMUSG00000024206.15	Rfx2	0.074645048	1	FALSE	-1.646929906	0.456192577	FALSE	-4.344957359	0.049447881	TRUE	-1.721574954	0.775056301	FALSE	-4.419602407	0.157087914	FALSE	-2.698027453	0.956269264	FALSE
2940	ENSMUSG00000024208.16	Uqcc2	0.827197123	0.689433263	FALSE	1.415380042	0.010258581	TRUE	1.59541288	0.008724485	TRUE	0.588182918	0.717214013	FALSE	0.768215757	0.428697298	FALSE	0.180032838	1	FALSE
2941	ENSMUSG00000024209.9	Acsbg3	-1.533713176	0.835425508	FALSE	-2.533547621	0.057528989	FALSE	-5.744090802	0.010107997	TRUE	-0.999834445	0.821002728	FALSE	-4.210377626	0.163213391	FALSE	-3.210543181	0.874640278	FALSE
2948	ENSMUSG00000024222.17	Fkbp5	-0.059002664	1	FALSE	0.981633936	0.00719321	TRUE	1.048417689	0.009680239	TRUE	1.0406366	0.106209121	FALSE	1.107420353	0.045405454	TRUE	0.066783753	1	FALSE
2951	ENSMUSG00000024232.2	Bambi	0.047129112	1	FALSE	-1.502936622	0.033011952	TRUE	-1.906739698	0.015579671	TRUE	-1.550065735	0.275704494	FALSE	-1.953868811	0.071203124	FALSE	-0.403803076	1	FALSE
2953	ENSMUSG00000024235.11	Map3k8	0.671297668	0.857977664	FALSE	1.246886758	0.039185043	TRUE	0.723812652	0.318574986	FALSE	0.57558909	0.749990974	FALSE	0.052514984	0.97516639	FALSE	-0.523074106	1	FALSE
2955	ENSMUSG00000024240.13	Epc1	-0.384984027	0.828355213	FALSE	-0.903100705	0.004049605	TRUE	-0.723142768	0.045939403	TRUE	-0.518116678	0.488707697	FALSE	-0.33815874	0.567267009	FALSE	0.179957937	1	FALSE
2956	ENSMUSG00000024241.7	Sos1	-1.000681549	0.539405017	FALSE	-0.880229832	0.133703026	FALSE	-1.361692943	0.030661083	TRUE	0.120451717	0.970124758	FALSE	-0.361011393	0.755036342	FALSE	-0.481463111	1	FALSE
2959	ENSMUSG00000024251.10	Thada	0.00543913	1	FALSE	-0.515793189	0.13626743	FALSE	-1.123624031	0.001915538	TRUE	-0.52123232	0.508046047	FALSE	-1.129063161	0.020324093	TRUE	-0.607830842	0.728394763	FALSE
2961	ENSMUSG00000024258.4	Polr2d	0.196643603	0.983144528	FALSE	0.747245409	0.044470557	TRUE	0.831092953	0.044210191	TRUE	0.550601806	0.546095044	FALSE	0.63444935	0.299443056	FALSE	0.083847544	1	FALSE
2964	ENSMUSG00000024270.11	Slc39a6	0.200537214	0.963143866	FALSE	0.415377914	0.135165388	FALSE	0.733533268	0.012119153	TRUE	0.2148407	0.803115996	FALSE	0.532996053	0.212528987	FALSE	0.318155354	1	FALSE
2967	ENSMUSG00000024276.7	Zfp397	-0.089929077	1	FALSE	-0.441425902	0.326282159	FALSE	-1.304734666	0.00648744	TRUE	-0.351496825	0.781460845	FALSE	-1.214805588	0.062704371	FALSE	-0.863308764	0.629199515	FALSE
2972	ENSMUSG00000024293.16	Esco1	-0.511416874	0.825107016	FALSE	-0.854349039	0.044262588	TRUE	-0.932520563	0.049446991	TRUE	-0.342932165	0.80280161	FALSE	-0.421103689	0.590320633	FALSE	-0.078171524	1	FALSE
2975	ENSMUSG00000024298.15	Zfp871	-0.30138463	0.952428219	FALSE	-0.854234769	0.024488354	TRUE	-1.244199928	0.002606736	TRUE	-0.552850139	0.56103097	FALSE	-0.942815298	0.112886961	FALSE	-0.389965159	1	FALSE
2976	ENSMUSG00000024299.17	Adamts10	-0.920540087	0.969378427	FALSE	-1.67561339	0.229263886	FALSE	-3.148913656	0.031218932	TRUE	-0.755073303	0.87575019	FALSE	-2.228373569	0.30576542	FALSE	-1.473300266	1	FALSE
2977	ENSMUSG00000024300.17	Myo1f	0.654778189	0.579870285	FALSE	1.484123388	5.45E-05	TRUE	0.857101747	0.047766112	TRUE	0.8293452	0.294664837	FALSE	0.202323558	0.804497819	FALSE	-0.627021642	0.826477617	FALSE
2980	ENSMUSG00000024309.15	Pfdn6	0.586532568	0.815624292	FALSE	0.92034287	0.056036262	FALSE	1.625140024	0.001432623	TRUE	0.333810302	0.834443292	FALSE	1.038607456	0.166798179	FALSE	0.704797154	0.906599392	FALSE
2983	ENSMUSG00000024319.18	Vps52	0.352706344	0.758220728	FALSE	0.581399977	0.025295853	TRUE	0.876541092	0.001729588	TRUE	0.228693633	0.778628789	FALSE	0.523834748	0.209430346	FALSE	0.295141115	1	FALSE
2986	ENSMUSG00000024330.17	Col11a2	-1.415542003	0.21783599	FALSE	-1.847006552	0.000920309	TRUE	-2.111216192	0.0010352	TRUE	-0.431464548	0.823103568	FALSE	-0.695674188	0.520826187	FALSE	-0.26420964	1	FALSE
2989	ENSMUSG00000024338.15	Psmb8	0.089242755	1	FALSE	0.438607273	0.260956066	FALSE	1.485240585	0.000101429	TRUE	0.349364518	0.748799342	FALSE	1.39599783	0.0060457	TRUE	1.046633311	0.117453723	FALSE
2991	ENSMUSG00000024346.6	Pfdn1	0.771732557	0.615829452	FALSE	1.393244702	0.002757472	TRUE	1.856184371	0.000229033	TRUE	0.621512145	0.615183475	FALSE	1.084451814	0.143646315	FALSE	0.46293967	1	FALSE
2993	ENSMUSG00000024350.6	Dnajc18	-0.198985752	0.949129263	FALSE	-0.529608332	0.031613259	TRUE	-0.728617268	0.009200709	TRUE	-0.33062258	0.59778333	FALSE	-0.529631516	0.18744894	FALSE	-0.199008936	1	FALSE
2994	ENSMUSG00000024352.12	Spata24	1.479475932	0.587559695	FALSE	2.04625504	0.018665932	TRUE	2.165111667	0.023508316	TRUE	0.566779108	0.843779943	FALSE	0.685635736	0.672612616	FALSE	0.118856627	1	FALSE
2995	ENSMUSG00000024354.13	Slc23a1	-0.188131993	1	FALSE	-1.439844727	0.047143935	TRUE	-1.521387357	0.075866385	FALSE	-1.251712734	0.439733757	FALSE	-1.333255364	0.275755961	FALSE	-0.08154263	1	FALSE
2997	ENSMUSG00000024359.10	Hspa9	0.882905292	0.462476779	FALSE	0.945060535	0.040636935	TRUE	0.595321989	0.276695353	FALSE	0.062155243	0.983859357	FALSE	-0.287583302	0.75894474	FALSE	-0.349738546	1	FALSE
2998	ENSMUSG00000024360.8	Etf1	0.777599753	0.641165398	FALSE	1.332475617	0.006376693	TRUE	1.061259184	0.057264402	FALSE	0.554875864	0.692574909	FALSE	0.283659432	0.783345854	FALSE	-0.271216433	1	FALSE
2999	ENSMUSG00000024369.16	Nelfe	0.855194056	0.740374894	FALSE	1.278113415	0.038832926	TRUE	1.58664727	0.019138996	TRUE	0.422919359	0.839146632	FALSE	0.731453214	0.507309949	FALSE	0.308533855	1	FALSE
3002	ENSMUSG00000024378.9	Stard4	0.013513293	1	FALSE	1.1195828	0.002250152	TRUE	1.234980429	0.002154453	TRUE	1.106069508	0.071735512	FALSE	1.221467136	0.025118862	TRUE	0.115397629	1	FALSE
3003	ENSMUSG00000024381.16	Bin1	0.285535999	0.915855261	FALSE	0.845562055	0.005485301	TRUE	0.927241121	0.005886918	TRUE	0.560026056	0.40343389	FALSE	0.641705122	0.192256835	FALSE	0.081679066	1	FALSE
3006	ENSMUSG00000024384.4	Iws1	0.114704135	1	FALSE	-0.278988953	0.500065296	FALSE	-1.066257908	0.007830848	TRUE	-0.393693088	0.692574909	FALSE	-1.180962043	0.026585694	TRUE	-0.787268955	0.51102201	FALSE
3010	ENSMUSG00000024393.14	Prrc2a	-0.397838675	0.785057402	FALSE	0.480633856	0.129125952	FALSE	0.623550972	0.070899411	FALSE	0.878472531	0.087170904	FALSE	1.021389647	0.020981255	TRUE	0.142917116	1	FALSE
3013	ENSMUSG00000024400.16	Wdr33	-0.58198112	0.730632843	FALSE	-1.673185208	2.22E-05	TRUE	-2.480076753	9.40E-08	TRUE	-1.091204088	0.149740503	FALSE	-1.898095632	0.002070619	TRUE	-0.806891545	0.745915617	FALSE
3014	ENSMUSG00000024401.14	Tnf	1.78964329	0.316595672	FALSE	2.825275143	0.000269609	TRUE	1.691141361	0.062317539	FALSE	1.035631853	0.62490567	FALSE	-0.098501929	0.962495452	FALSE	-1.134133782	0.940704948	FALSE
3015	ENSMUSG00000024402.5	Lta	2.698708495	0.101213511	FALSE	2.938464462	0.001587899	TRUE	1.289407474	0.253099785	FALSE	0.239755967	0.962707838	FALSE	-1.409301021	0.385778007	FALSE	-1.649056988	0.759340497	FALSE
3020	ENSMUSG00000024414.13	Mrpl27	0.367166816	0.948747435	FALSE	1.157945158	0.009237809	TRUE	1.299339394	0.008165233	TRUE	0.790778342	0.441127267	FALSE	0.932172579	0.196589766	FALSE	0.141394236	1	FALSE
3021	ENSMUSG00000024422.14	Dhx16	0.588381039	0.391379083	FALSE	0.79477891	0.004223117	TRUE	0.752556354	0.015826287	TRUE	0.206397871	0.824079977	FALSE	0.164175315	0.77825167	FALSE	-0.042222556	1	FALSE
3025	ENSMUSG00000024427.7	Spry4	0.99031761	0.961006722	FALSE	1.015905138	0.492397683	FALSE	3.673082616	0.006586429	TRUE	0.025587528	1	FALSE	2.682765006	0.165184949	FALSE	2.657177478	0.472447993	FALSE
3026	ENSMUSG00000024429.9	Gnl1	0.810395042	0.299619525	FALSE	0.974220125	0.005799648	TRUE	0.975314573	0.01318389	TRUE	0.163825083	0.910306694	FALSE	0.164919531	0.833061122	FALSE	0.001094448	1	FALSE
3036	ENSMUSG00000024474.7	Ik	-0.602725356	0.978927125	FALSE	-1.141621167	0.294329868	FALSE	-3.53517477	0.002664326	TRUE	-0.538895811	0.889039434	FALSE	-2.932449413	0.067118729	FALSE	-2.393553602	0.481249783	FALSE
3038	ENSMUSG00000024480.9	Ap3s1	0.363164544	0.898830422	FALSE	0.87562109	0.019554759	TRUE	1.082066824	0.008379958	TRUE	0.512456546	0.595956945	FALSE	0.71890228	0.239136067	FALSE	0.206445734	1	FALSE
3039	ENSMUSG00000024483.19	Ankhd1	-1.040562605	0.327866993	FALSE	-1.202111635	0.010128237	TRUE	-2.190456117	5.21E-05	TRUE	-0.16154903	0.943052213	FALSE	-1.149893512	0.146492551	FALSE	-0.988344482	0.669304519	FALSE
3042	ENSMUSG00000024491.16	Rbm27	-0.668341082	0.724492563	FALSE	-0.29925057	0.594688757	FALSE	-1.059043757	0.045939403	TRUE	0.369090512	0.810917883	FALSE	-0.390702675	0.670232	FALSE	-0.759793187	0.837849667	FALSE
3048	ENSMUSG00000024513.16	Mbd2	-2.036851605	0.131914916	FALSE	-0.022724057	0.984303731	FALSE	0.360161336	0.728058356	FALSE	2.014127548	0.136602166	FALSE	2.39701294	0.030786015	TRUE	0.382885393	1	FALSE
3049	ENSMUSG00000024515.13	Smad4	-2.506281714	0.000105836	TRUE	-1.209240171	0.019616472	TRUE	-1.008695485	0.088199309	FALSE	1.297041543	0.187934333	FALSE	1.49758623	0.056211981	FALSE	0.200544687	1	FALSE
3050	ENSMUSG00000024516.13	Sec11c	-0.195699041	0.979612363	FALSE	0.893101093	0.007181352	TRUE	1.481403637	3.05E-05	TRUE	1.088800134	0.037196826	TRUE	1.677102678	0.000180902	TRUE	0.588302543	0.753308488	FALSE
3053	ENSMUSG00000024524.17	Gnal	-0.89815653	0.858135439	FALSE	-2.010242555	0.012646485	TRUE	-2.807969722	0.002154453	TRUE	-1.112086025	0.596694519	FALSE	-1.909813193	0.150292159	FALSE	-0.797727168	1	FALSE
3054	ENSMUSG00000024525.7	Impa2	0.296959484	0.973474449	FALSE	2.144899997	3.12E-07	TRUE	2.727905878	2.20E-09	TRUE	1.847940512	0.001500751	TRUE	2.430946394	2.52E-05	TRUE	0.583005882	0.981678922	FALSE
3055	ENSMUSG00000024527.10	Afg3l2	0.514663562	0.334147397	FALSE	0.657696205	0.004625593	TRUE	0.454126039	0.091951015	FALSE	0.143032643	0.867568301	FALSE	-0.060537523	0.916984347	FALSE	-0.203570166	1	FALSE
3058	ENSMUSG00000024533.17	Spire1	-2.319867803	0.747933156	FALSE	3.153803011	0.042797914	TRUE	3.150888375	0.069596958	FALSE	5.473670814	0.027710683	TRUE	5.470756178	0.02045171	TRUE	-0.002914636	1	FALSE
3060	ENSMUSG00000024537.5	Psmg2	0.670563007	0.412161959	FALSE	0.983227761	0.002226306	TRUE	0.820061814	0.023981272	TRUE	0.312664754	0.751362005	FALSE	0.149498807	0.834468526	FALSE	-0.163165947	1	FALSE
3065	ENSMUSG00000024548.11	Setbp1	0.600268353	0.969378427	FALSE	1.152564823	0.192282362	FALSE	2.130314411	0.018488515	TRUE	0.55229647	0.843084446	FALSE	1.530046058	0.244956606	FALSE	0.977749589	1	FALSE
3066	ENSMUSG00000024556.4	Me2	0.293369052	0.923177833	FALSE	0.841826476	0.009558042	TRUE	0.870026965	0.016228799	TRUE	0.548457424	0.474055155	FALSE	0.576657913	0.288754913	FALSE	0.028200489	1	FALSE
3073	ENSMUSG00000024576.14	Csnk1a1	-0.126671794	0.907542293	FALSE	0.301596269	0.024015694	TRUE	0.301672154	0.044562548	TRUE	0.428268063	0.039083678	TRUE	0.428343948	0.029681022	TRUE	7.59E-05	1	FALSE
3074	ENSMUSG00000024579.7	Pcyox1l	1.349488063	0.440681313	FALSE	2.982719731	2.77E-06	TRUE	3.419137499	9.82E-07	TRUE	1.633231668	0.187934333	FALSE	2.069649436	0.033211447	TRUE	0.436417768	1	FALSE
3076	ENSMUSG00000024581.13	Napg	-0.291134088	0.963024669	FALSE	-0.782046614	0.044913218	TRUE	-0.947991352	0.02842363	TRUE	-0.490912526	0.632992372	FALSE	-0.656857264	0.309639868	FALSE	-0.165944738	1	FALSE
3080	ENSMUSG00000024589.18	Nedd4l	-0.690049848	0.981520903	FALSE	-3.630711991	0.003901874	TRUE	-1.325639298	0.395992389	FALSE	-2.940662143	0.236077296	FALSE	-0.63558945	0.814680951	FALSE	2.305072693	0.745611815	FALSE
3081	ENSMUSG00000024590.8	Lmnb1	1.118834643	0.574180086	FALSE	2.696026036	1.26E-05	TRUE	2.867131004	3.21E-05	TRUE	1.577191393	0.209381755	FALSE	1.748296361	0.079335377	FALSE	0.171104968	1	FALSE
3083	ENSMUSG00000024594.9	Prrc1	0.536661756	0.033871253	TRUE	0.823561833	5.19E-08	TRUE	1.058398873	1.97E-10	TRUE	0.286900077	0.413089893	FALSE	0.521737117	0.02659672	TRUE	0.23483704	0.913906949	FALSE
3094	ENSMUSG00000024620.11	Pdgfrb	-0.350847921	0.987099087	FALSE	-1.961662295	0.005259866	TRUE	-1.70739627	0.041575871	TRUE	-1.610814374	0.246744193	FALSE	-1.35654835	0.259345742	FALSE	0.254266025	1	FALSE
3096	ENSMUSG00000024639.5	Gnaq	-0.190096052	1	FALSE	0.908765236	0.13686526	FALSE	1.50767687	0.018951051	TRUE	1.098861288	0.382546146	FALSE	1.697772922	0.051269327	FALSE	0.598911635	1	FALSE
3097	ENSMUSG00000024640.9	Psat1	2.993483365	0.004207937	TRUE	3.397610798	2.30E-06	TRUE	3.454479251	1.73E-05	TRUE	0.404127433	0.892530005	FALSE	0.460995887	0.766681388	FALSE	0.056868453	1	FALSE
3099	ENSMUSG00000024644.17	Cndp2	0.429983769	0.713088192	FALSE	0.608655134	0.042016639	TRUE	0.982999668	0.002153388	TRUE	0.178671365	0.870078791	FALSE	0.553015899	0.255496066	FALSE	0.374344534	0.997412727	FALSE
3101	ENSMUSG00000024654.8	Asrgl1	0.079187594	1	FALSE	0.5488803	0.020975284	TRUE	1.124897817	6.03E-06	TRUE	0.469692707	0.344108933	FALSE	1.045710223	0.00124315	TRUE	0.576017517	0.318219316	FALSE
3103	ENSMUSG00000024660.9	Incenp	0.576298846	0.948231028	FALSE	2.025692749	0.003351301	TRUE	2.577052301	0.000627497	TRUE	1.449393903	0.316897469	FALSE	2.000753455	0.058280038	FALSE	0.551359552	1	FALSE
3112	ENSMUSG00000024679.10	Ms4a6d	-0.096275784	1	FALSE	1.076372211	0.013590652	TRUE	1.280399282	0.007281901	TRUE	1.172647995	0.130677558	FALSE	1.376675066	0.032441136	TRUE	0.204027071	1	FALSE
3113	ENSMUSG00000024683.6	Mrpl16	0.644329771	0.789793203	FALSE	1.210761936	0.013845607	TRUE	1.287489896	0.018378064	TRUE	0.566432165	0.680631646	FALSE	0.643160125	0.460984479	FALSE	0.07672796	1	FALSE
3114	ENSMUSG00000024687.11	Osbp	-1.783714106	0.066081131	FALSE	-0.12977266	0.875813423	FALSE	0.091609525	0.919454876	FALSE	1.653941446	0.112452844	FALSE	1.875323631	0.032850194	TRUE	0.221382185	1	FALSE
3115	ENSMUSG00000024695.15	Zfp91	-0.609365831	0.864825475	FALSE	1.355126496	0.014160212	TRUE	1.691811448	0.00504579	TRUE	1.964492327	0.014370884	TRUE	2.301177278	0.003008691	TRUE	0.336684951	1	FALSE
3118	ENSMUSG00000024712.9	Rfk	0.03049598	1	FALSE	0.579801767	0.00401526	TRUE	0.733353738	0.000871157	TRUE	0.549305787	0.129580085	FALSE	0.702857758	0.017327008	TRUE	0.153551971	1	FALSE
3120	ENSMUSG00000024726.10	Carnmt1	0.177785113	0.990030916	FALSE	0.941802847	0.008294021	TRUE	1.191060485	0.002133681	TRUE	0.764017734	0.293794949	FALSE	1.013275372	0.05929337	FALSE	0.249257638	1	FALSE
3122	ENSMUSG00000024735.13	Prpf19	0.087857258	1	FALSE	0.517598598	0.177953528	FALSE	0.927201972	0.021290035	TRUE	0.42974134	0.666405971	FALSE	0.839344714	0.143535361	FALSE	0.409603374	1	FALSE
3124	ENSMUSG00000024740.10	Ddb1	0.621416976	0.292940173	FALSE	0.803777926	0.00263975	TRUE	0.778110958	0.009102334	TRUE	0.18236095	0.849230104	FALSE	0.156693982	0.78237146	FALSE	-0.025666968	1	FALSE
3127	ENSMUSG00000024758.15	Rtn3	0.258121701	0.965921751	FALSE	1.093168543	0.001331307	TRUE	1.49800962	4.90E-05	TRUE	0.835046842	0.214335224	FALSE	1.239887919	0.013041296	TRUE	0.404841077	1	FALSE
3128	ENSMUSG00000024759.14	Atl3	0.135003507	0.973734745	FALSE	0.576028326	0.005145548	TRUE	0.859663478	0.000108629	TRUE	0.441024818	0.294859763	FALSE	0.72465997	0.01496631	TRUE	0.283635152	0.948073522	FALSE
3129	ENSMUSG00000024764.10	Naa40	1.270708133	0.424625433	FALSE	0.448846577	0.551775519	FALSE	-0.883227802	0.288279606	FALSE	-0.821861556	0.606925641	FALSE	-2.153935935	0.026585694	TRUE	-1.332074379	0.649382556	FALSE
3134	ENSMUSG00000024773.15	Atg2a	-0.565809206	0.833861902	FALSE	-0.927369744	0.055635412	FALSE	-1.33618443	0.011202746	TRUE	-0.361560538	0.819827858	FALSE	-0.770375223	0.336911076	FALSE	-0.408814686	1	FALSE
3135	ENSMUSG00000024776.17	Stambpl1	-0.172521818	0.967381018	FALSE	-0.368233283	0.133843473	FALSE	-0.70668379	0.00646608	TRUE	-0.195711464	0.795533977	FALSE	-0.534161971	0.154119587	FALSE	-0.338450507	0.938343234	FALSE
3139	ENSMUSG00000024781.16	Lipa	0.160423191	1	FALSE	0.789551031	0.726835053	FALSE	-8.663625797	0.000725417	TRUE	0.62912784	0.939953792	FALSE	-8.824048988	0.00575666	TRUE	-9.453176827	0.003933884	TRUE
3140	ENSMUSG00000024782.7	Ak3	-0.228504921	0.928915666	FALSE	0.504525244	0.057737427	FALSE	0.670692773	0.020673292	TRUE	0.733030166	0.106997183	FALSE	0.899197694	0.017497521	TRUE	0.166167528	1	FALSE
3144	ENSMUSG00000024790.8	Sac3d1	0.551989659	0.665371828	FALSE	0.801602207	0.02611702	TRUE	0.921780963	0.020448737	TRUE	0.249612548	0.838261013	FALSE	0.369791304	0.57537034	FALSE	0.120178756	1	FALSE
3145	ENSMUSG00000024791.10	Cdca5	2.541484366	0.484347425	FALSE	4.12805428	0.001696864	TRUE	4.976958115	0.000503992	TRUE	1.586569914	0.660119897	FALSE	2.435473749	0.263829705	FALSE	0.848903835	1	FALSE
3147	ENSMUSG00000024793.14	Tnfrsf25	-0.144417201	1	FALSE	-1.370266298	0.091579204	FALSE	-3.47592093	8.16E-05	TRUE	-1.225849097	0.518548261	FALSE	-3.331503729	0.003850362	TRUE	-2.105654632	0.295585933	FALSE
3152	ENSMUSG00000024805.16	Pcgf5	-0.32480515	0.93157218	FALSE	-0.748893867	0.04976844	TRUE	-1.078581379	0.01081833	TRUE	-0.424088717	0.690008818	FALSE	-0.753776229	0.226015081	FALSE	-0.329687512	1	FALSE
3155	ENSMUSG00000024812.11	Tjp2	8.554749195	0.000107494	TRUE	11.02277451	3.03E-10	TRUE	12.26854647	1.38E-11	TRUE	2.46802531	0.360959937	FALSE	3.713797279	0.05252698	FALSE	1.245771968	1	FALSE
3160	ENSMUSG00000024827.10	Gldc	0.768356638	0.961474554	FALSE	3.870800312	2.65E-05	TRUE	5.776937877	9.86E-10	TRUE	3.102443674	0.016278531	TRUE	5.008581239	8.90E-06	TRUE	1.906137565	0.378260151	FALSE
3161	ENSMUSG00000024829.12	Mrpl21	1.079112429	0.210395753	FALSE	1.31560193	0.001709547	TRUE	1.157729461	0.014662308	TRUE	0.236489501	0.874592547	FALSE	0.078617032	0.940236112	FALSE	-0.157872468	1	FALSE
3164	ENSMUSG00000024833.15	Pola2	0.612876635	0.655135977	FALSE	1.102683594	0.004698135	TRUE	1.497258404	0.000401731	TRUE	0.489806959	0.642960151	FALSE	0.88438177	0.157223347	FALSE	0.39457481	1	FALSE
3166	ENSMUSG00000024843.15	Chka	0.071959127	1	FALSE	-8.680292025	0.044493043	TRUE	-7.518815592	0.13156305	FALSE	-8.752251152	0.317101171	FALSE	-7.590774718	0.284688475	FALSE	0	1	FALSE
3167	ENSMUSG00000024844.15	Banf1	0.575977879	0.746679647	FALSE	1.211939845	0.003147932	TRUE	1.434555149	0.001432623	TRUE	0.635961966	0.531391599	FALSE	0.85857727	0.200900773	FALSE	0.222615304	1	FALSE
3171	ENSMUSG00000024853.10	Sf3b2	0.653792794	0.73498703	FALSE	0.100023411	0.878240401	FALSE	-0.774988747	0.159400055	FALSE	-0.553769383	0.656685537	FALSE	-1.428781541	0.041745628	TRUE	-0.875012158	0.702153395	FALSE
3172	ENSMUSG00000024854.4	Pold4	0.070603809	1	FALSE	0.264552439	0.305098974	FALSE	0.664374413	0.009894587	TRUE	0.193948629	0.793869786	FALSE	0.593770603	0.100660372	FALSE	0.399821974	0.756882216	FALSE
3173	ENSMUSG00000024855.10	Pacs1	-0.362358075	0.785370727	FALSE	-1.074649616	4.75E-05	TRUE	-1.038924283	0.00048994	TRUE	-0.712291541	0.167158164	FALSE	-0.676566208	0.118528202	FALSE	0.035725333	1	FALSE
3181	ENSMUSG00000024870.6	Rab1b	0.013511071	1	FALSE	0.618466649	0.013666233	TRUE	0.920691467	0.000677238	TRUE	0.604955578	0.21423243	FALSE	0.907180396	0.011988205	TRUE	0.302224818	1	FALSE
3182	ENSMUSG00000024871.11	Doc2g	-0.541257797	0.965235238	FALSE	-1.792306381	0.014872411	TRUE	-1.764730457	0.042584817	TRUE	-1.251048584	0.463757262	FALSE	-1.22347266	0.339348903	FALSE	0.027575924	1	FALSE
3183	ENSMUSG00000024873.7	Cnih2	2.958011528	0.339863805	FALSE	3.803243436	0.004625687	TRUE	4.709246226	0.001005684	TRUE	0.845231908	0.849335859	FALSE	1.751234698	0.428976024	FALSE	0.90600279	1	FALSE
3190	ENSMUSG00000024892.17	Pcx	0.736853397	0.728299537	FALSE	0.82547422	0.129309185	FALSE	1.290828994	0.025268912	TRUE	0.088620823	0.976654557	FALSE	0.553975597	0.555131063	FALSE	0.465354774	1	FALSE
3199	ENSMUSG00000024908.15	Ppp6r3	7.117472621	0.006205502	TRUE	5.577679	0.00593839	TRUE	7.782954758	0.000251674	TRUE	-1.539793622	0.76407085	FALSE	0.665482137	0.862329752	FALSE	2.205275759	1	FALSE
3202	ENSMUSG00000024911.7	Fibp	-0.346237216	0.990030916	FALSE	-1.164287625	0.125081071	FALSE	-2.223507536	0.007138772	TRUE	-0.818050409	0.69157687	FALSE	-1.87727032	0.106329305	FALSE	-1.059219912	0.948073522	FALSE
3203	ENSMUSG00000024912.6	Fosl1	7.336377278	0.02034389	TRUE	7.304710088	0.000451798	TRUE	4.681132369	0.047920983	TRUE	-0.031667189	1	FALSE	-2.655244909	0.44453404	FALSE	-2.623577719	0.972030098	FALSE
3206	ENSMUSG00000024921.17	Smarca2	6.4507338	0.002753727	TRUE	3.383832496	0.03458535	TRUE	-4.092435611	0.106927132	FALSE	-3.066901303	0.308720989	FALSE	-10.54316941	7.04E-05	TRUE	-7.476268107	0.02196261	TRUE
3207	ENSMUSG00000024925.11	Rnaseh2c	0.619241038	0.338584949	FALSE	0.983755972	0.000317462	TRUE	1.000967751	0.000977378	TRUE	0.364514934	0.620358543	FALSE	0.381726713	0.437188826	FALSE	0.017211778	1	FALSE
3210	ENSMUSG00000024936.8	Kcnk7	0.757156321	0.935760204	FALSE	2.848448116	0.00070971	TRUE	3.707700104	3.13E-05	TRUE	2.091291795	0.179583896	FALSE	2.950543783	0.012325397	TRUE	0.859251988	1	FALSE
3218	ENSMUSG00000024949.17	Sf1	-0.218388543	0.879964126	FALSE	-0.544363861	0.009668291	TRUE	-0.579136797	0.016200056	TRUE	-0.325975318	0.518973012	FALSE	-0.360748254	0.316071977	FALSE	-0.034772936	1	FALSE
3225	ENSMUSG00000024962.13	Vegfb	1.215317848	0.209226234	FALSE	1.178161014	0.014289554	TRUE	1.679808975	0.001106147	TRUE	-0.037156834	0.992491444	FALSE	0.464491127	0.594063335	FALSE	0.501647961	1	FALSE
3227	ENSMUSG00000024965.9	Fermt3	0.281503198	0.812374443	FALSE	0.562598782	0.012140483	TRUE	0.735648812	0.002606736	TRUE	0.281095584	0.642960151	FALSE	0.454145614	0.213754808	FALSE	0.17305003	1	FALSE
3228	ENSMUSG00000024966.9	Stip1	0.394861768	0.863721279	FALSE	0.788452607	0.028514902	TRUE	0.953495047	0.016018912	TRUE	0.393590839	0.702711431	FALSE	0.558633278	0.358792806	FALSE	0.16504244	1	FALSE
3239	ENSMUSG00000024989.15	Cep55	2.441756258	0.882255834	FALSE	3.597109297	0.161721789	FALSE	5.392376083	0.046600415	TRUE	1.15535304	0.900435127	FALSE	2.950619825	0.467340491	FALSE	1.795266786	1	FALSE
3242	ENSMUSG00000024997.7	Prdx3	0.683599013	0.60300932	FALSE	0.860303955	0.039599997	TRUE	1.003145979	0.029652002	TRUE	0.176704941	0.920274403	FALSE	0.319546965	0.694966691	FALSE	0.142842024	1	FALSE
3244	ENSMUSG00000025001.11	Hells	1.383930498	0.579706928	FALSE	2.899659707	0.000209906	TRUE	2.814277555	0.001234768	TRUE	1.515729208	0.383800802	FALSE	1.430347057	0.283481324	FALSE	-0.085382152	1	FALSE
3246	ENSMUSG00000025007.13	Aldh18a1	0.824882138	0.69452228	FALSE	0.962545899	0.095384819	FALSE	1.732175169	0.004324413	TRUE	0.137663761	0.963199338	FALSE	0.907293031	0.330802499	FALSE	0.76962927	0.950347883	FALSE
3249	ENSMUSG00000025014.13	Dntt	0.230994246	1	FALSE	-7.827880812	0.011037562	TRUE	-4.285375309	0.21631363	FALSE	-8.058875057	0.143061191	FALSE	-4.516369554	0.36609753	FALSE	3.542505503	1	FALSE
3252	ENSMUSG00000025019.17	Lcor	-0.408934604	0.894928202	FALSE	-1.285772814	0.001811311	TRUE	-1.373908969	0.003031323	TRUE	-0.876838211	0.310941916	FALSE	-0.964974365	0.153246966	FALSE	-0.088136154	1	FALSE
3253	ENSMUSG00000025024.7	Smndc1	-0.764908567	0.672787163	FALSE	-1.005415504	0.049450274	TRUE	-0.860293165	0.144910231	FALSE	-0.240506937	0.905806515	FALSE	-0.095384598	0.940864721	FALSE	0.14512234	1	FALSE
3254	ENSMUSG00000025025.14	Mxi1	-1.356909487	0.391379083	FALSE	1.315594579	0.040233016	TRUE	2.481987763	0.000235907	TRUE	2.672504065	0.001349381	TRUE	3.83889725	2.42E-06	TRUE	1.166393185	0.694746231	FALSE
3255	ENSMUSG00000025027.18	Xpnpep1	0.626605483	0.85204199	FALSE	1.040360572	0.06195362	FALSE	1.808878105	0.002167524	TRUE	0.413755089	0.818686172	FALSE	1.182272623	0.173418071	FALSE	0.768517533	0.942086885	FALSE
3257	ENSMUSG00000025035.9	Arl3	-0.071211178	1	FALSE	0.842218649	0.029132206	TRUE	1.162609049	0.00539446	TRUE	0.913429827	0.215439731	FALSE	1.233820228	0.028553646	TRUE	0.320390401	1	FALSE
3262	ENSMUSG00000025041.17	Nt5c2	-0.352113282	0.948747435	FALSE	-0.690328609	0.124677071	FALSE	-1.147000572	0.021166941	TRUE	-0.338215326	0.809134372	FALSE	-0.79488729	0.276676723	FALSE	-0.456671964	1	FALSE
3268	ENSMUSG00000025060.14	Slk	-1.359877998	0.014635706	TRUE	-0.390568264	0.359523746	FALSE	-0.433681032	0.353865975	FALSE	0.969309734	0.179583896	FALSE	0.926196966	0.123690799	FALSE	-0.043112768	1	FALSE
3272	ENSMUSG00000025077.13	Dclre1a	2.001468441	0.55955511	FALSE	0.566625045	0.695302903	FALSE	-1.710007863	0.259264314	FALSE	-1.434843396	0.623250251	FALSE	-3.711476304	0.046501638	TRUE	-2.276632908	0.728274811	FALSE
3275	ENSMUSG00000025094.8	Slc18a2	-0.082850957	1	FALSE	-1.089482513	0.00393914	TRUE	-1.186009679	0.007142619	TRUE	-1.006631557	0.139808069	FALSE	-1.103158722	0.065627464	FALSE	-0.096527166	1	FALSE
3279	ENSMUSG00000025130.11	P4hb	0.536236352	0.763104929	FALSE	1.062618026	0.006798348	TRUE	1.274587131	0.003044495	TRUE	0.526381674	0.615153212	FALSE	0.738350778	0.258742529	FALSE	0.211969105	1	FALSE
3280	ENSMUSG00000025132.13	Arhgdia	0.020958034	1	FALSE	0.517433228	0.10665316	FALSE	0.697825052	0.044407254	TRUE	0.496475194	0.499199402	FALSE	0.676867018	0.170466609	FALSE	0.180391824	1	FALSE
3282	ENSMUSG00000025134.2	Alyref	0.328815336	0.952657229	FALSE	1.462357925	0.000250267	TRUE	1.811458015	3.34E-05	TRUE	1.133542589	0.119510789	FALSE	1.48264268	0.011988205	TRUE	0.349100091	1	FALSE
3287	ENSMUSG00000025140.15	Pycr1	3.358127286	0.028779431	TRUE	3.509027332	0.00033518	TRUE	3.20855741	0.003101947	TRUE	0.150900046	0.979812797	FALSE	-0.149569875	0.952375222	FALSE	-0.300469921	1	FALSE
3293	ENSMUSG00000025154.15	Arhgap19	0.530958831	0.923442581	FALSE	2.12630843	0.000208179	TRUE	1.945808526	0.002354784	TRUE	1.595349599	0.127467766	FALSE	1.414849695	0.124194269	FALSE	-0.180499904	1	FALSE
3297	ENSMUSG00000025158.7	Rfng	-0.316588148	0.949129263	FALSE	-0.775687287	0.050610275	FALSE	-1.648849338	0.000160323	TRUE	-0.459099139	0.668710506	FALSE	-1.33226119	0.02522297	TRUE	-0.873162051	0.525540813	FALSE
3298	ENSMUSG00000025159.8	Mms19	-0.057614028	1	FALSE	-0.989872679	0.074369614	FALSE	-1.474750215	0.014472853	TRUE	-0.932258651	0.457438957	FALSE	-1.417136187	0.092189132	FALSE	-0.484877536	1	FALSE
3299	ENSMUSG00000025161.16	Slc16a3	1.350735896	0.690909242	FALSE	6.339286223	1.75E-15	TRUE	7.096057	7.62E-16	TRUE	4.988550327	2.73E-07	TRUE	5.745321104	6.43E-08	TRUE	0.756770777	1	FALSE
3301	ENSMUSG00000025163.6	Cd7	-0.744261426	0.784096243	FALSE	-1.683162759	0.002433285	TRUE	0.022485122	0.98182742	FALSE	-0.938901332	0.478025114	FALSE	0.766746548	0.440691388	FALSE	1.70564788	0.089555093	FALSE
3306	ENSMUSG00000025184.10	R3hcc1l	-0.398560236	0.64488637	FALSE	-0.7889971	0.001561844	TRUE	-1.034634927	0.000180597	TRUE	-0.390436864	0.526629764	FALSE	-0.636074691	0.11252572	FALSE	-0.245637826	1	FALSE
3309	ENSMUSG00000025190.13	Got1	0.884511327	0.518043343	FALSE	1.272226451	0.008252272	TRUE	1.352718674	0.011332519	TRUE	0.387715124	0.805839988	FALSE	0.468207347	0.606210653	FALSE	0.080492223	1	FALSE
3318	ENSMUSG00000025203.6	Scd2	0.971989354	0.321701393	FALSE	1.690126143	5.45E-05	TRUE	1.60105519	0.000681657	TRUE	0.718136789	0.483601196	FALSE	0.629065836	0.40627441	FALSE	-0.089070953	1	FALSE
3320	ENSMUSG00000025208.9	Mrpl43	0.225471818	0.923442581	FALSE	0.663280749	0.008233492	TRUE	0.905141255	0.000886905	TRUE	0.437808931	0.454333615	FALSE	0.679669437	0.078567544	FALSE	0.241860505	1	FALSE
3324	ENSMUSG00000025218.6	Poll	0.188964856	0.973474449	FALSE	0.46605887	0.118015057	FALSE	0.774700625	0.014155306	TRUE	0.277094014	0.746370533	FALSE	0.585735769	0.201279714	FALSE	0.308641755	1	FALSE
3326	ENSMUSG00000025223.15	Ldb1	0.194796667	0.995633156	FALSE	-0.99435411	0.060679299	FALSE	-1.307894929	0.028731216	TRUE	-1.189150777	0.241180904	FALSE	-1.502691596	0.061268617	FALSE	-0.313540819	1	FALSE
3335	ENSMUSG00000025235.8	Bbs4	-0.006857551	1	FALSE	-0.404862467	0.261872325	FALSE	-1.127833143	0.003020694	TRUE	-0.398004917	0.654595385	FALSE	-1.120975592	0.02784825	TRUE	-0.722970675	0.561620485	FALSE
3337	ENSMUSG00000025237.16	Parp6	-1.183660415	0.029654895	TRUE	-1.222738155	0.000444291	TRUE	-1.217447449	0.002820556	TRUE	-0.03907774	0.989353228	FALSE	-0.033787035	0.974798588	FALSE	0.005290705	1	FALSE
3341	ENSMUSG00000025243.15	Slc6a20b	0.386414067	0.995633156	FALSE	-0.673801367	0.579790053	FALSE	-3.273909645	0.014615014	TRUE	-1.060215434	0.71966569	FALSE	-3.660323712	0.037275585	TRUE	-2.600108278	0.524354296	FALSE
3342	ENSMUSG00000025245.14	Lztfl1	-1.18708144	0.801885276	FALSE	-2.812106689	0.00243251	TRUE	-2.525935616	0.018983541	TRUE	-1.625025249	0.457438957	FALSE	-1.338854176	0.426452576	FALSE	0.286171073	1	FALSE
3345	ENSMUSG00000025260.10	Hsd17b10	-0.042497711	1	FALSE	0.535455994	0.061017461	FALSE	1.078757979	0.000316988	TRUE	0.577953704	0.317101171	FALSE	1.12125569	0.004460105	TRUE	0.543301985	0.651760823	FALSE
3350	ENSMUSG00000025270.13	Alas2	-8.328029836	0.581198522	FALSE	-12.65010433	0.01260647	TRUE	-7.840836141	0.174383909	FALSE	-4.322074491	0.791435073	FALSE	0.487193695	0.972366444	FALSE	4.809268186	1	FALSE
3353	ENSMUSG00000025278.9	Flnb	0.019664903	1	FALSE	0.867177372	0.009160234	TRUE	1.291926035	0.000328235	TRUE	0.847512468	0.179261488	FALSE	1.272261132	0.007474934	TRUE	0.424748664	0.997412727	FALSE
3354	ENSMUSG00000025279.7	Dnase1l3	-5.588366054	0.00450847	TRUE	-4.70142691	0.000385524	TRUE	-4.496924866	0.003000664	TRUE	0.886939144	0.869472581	FALSE	1.091441188	0.707971342	FALSE	0.204502044	1	FALSE
3356	ENSMUSG00000025283.15	Sat1	0.005648278	1	FALSE	0.29604963	0.439602197	FALSE	0.770753907	0.039742537	TRUE	0.290401352	0.782442081	FALSE	0.765105629	0.146914652	FALSE	0.474704277	0.940704948	FALSE
3358	ENSMUSG00000025289.15	Prdx4	0.643956126	0.902944974	FALSE	1.714174588	0.010015814	TRUE	2.536263606	0.000399552	TRUE	1.070218463	0.497757841	FALSE	1.89230748	0.059890779	FALSE	0.822089017	1	FALSE
3361	ENSMUSG00000025323.10	Sp4	-0.718806775	0.590166906	FALSE	-0.864998732	0.045852992	TRUE	-1.233344076	0.009454511	TRUE	-0.146191957	0.943119355	FALSE	-0.5145373	0.509987753	FALSE	-0.368345343	1	FALSE
3364	ENSMUSG00000025329.3	Padi1	0.639034193	0.971050428	FALSE	0.902395325	0.401552253	FALSE	2.596070336	0.010078781	TRUE	0.263361132	0.952958935	FALSE	1.957036142	0.155870424	FALSE	1.693675011	0.649382556	FALSE
3371	ENSMUSG00000025350.15	Rdh5	0.294727878	1	FALSE	-1.245139917	0.466180947	FALSE	-6.581768201	0.004995588	TRUE	-1.539867795	0.724078441	FALSE	-6.87649608	0.018399571	TRUE	-5.336628284	0.318219316	FALSE
3374	ENSMUSG00000025357.8	Dgka	-0.311969836	0.960502	FALSE	-0.857551071	0.033575926	TRUE	-0.91197019	0.042902386	TRUE	-0.545581234	0.603003319	FALSE	-0.600000354	0.383083061	FALSE	-0.05441912	1	FALSE
3375	ENSMUSG00000025358.16	Cdk2	0.940502928	0.857957171	FALSE	2.085389575	0.01233425	TRUE	2.522230596	0.00572521	TRUE	1.144886647	0.598196726	FALSE	1.581727669	0.247845511	FALSE	0.436841022	1	FALSE
3380	ENSMUSG00000025371.12	Chmp6	0.149768712	0.981520903	FALSE	0.521152921	0.058232209	FALSE	0.801201992	0.006697636	TRUE	0.371384209	0.59313172	FALSE	0.651433279	0.1221557	FALSE	0.280049071	1	FALSE
3381	ENSMUSG00000025372.16	Baiap2	0.374285924	0.921821139	FALSE	0.442204411	0.33462732	FALSE	1.048400702	0.021822259	TRUE	0.067918487	0.977869337	FALSE	0.674114778	0.326673808	FALSE	0.606196291	0.913906949	FALSE
3384	ENSMUSG00000025377.14	Tepsin	-0.13140918	0.990030916	FALSE	-0.440675571	0.115137371	FALSE	-0.79956762	0.007665923	TRUE	-0.309266391	0.67887041	FALSE	-0.66815844	0.114747062	FALSE	-0.358892049	0.982623349	FALSE
3386	ENSMUSG00000025383.2	Il23a	6.915793362	0.323713197	FALSE	7.308957704	0.022207061	TRUE	3.843696889	0.324269547	FALSE	0.393164342	0.983426612	FALSE	-3.072096473	0.573436381	FALSE	-3.465260815	1	FALSE
3388	ENSMUSG00000025393.12	Atp5b	0.493028632	0.68755574	FALSE	0.835067929	0.010949918	TRUE	1.097784837	0.002146285	TRUE	0.342039296	0.727521953	FALSE	0.604756205	0.26812615	FALSE	0.262716908	1	FALSE
3389	ENSMUSG00000025395.14	Prim1	0.767710039	0.833861902	FALSE	1.911389783	0.002475346	TRUE	2.413780109	0.00045249	TRUE	1.143679744	0.433976827	FALSE	1.64607007	0.096916039	FALSE	0.502390326	1	FALSE
3390	ENSMUSG00000025402.12	Nab2	0.810790821	0.724492563	FALSE	1.649649362	0.003328134	TRUE	2.131522755	0.000495959	TRUE	0.83885854	0.557489561	FALSE	1.320731934	0.142323716	FALSE	0.481873394	1	FALSE
3391	ENSMUSG00000025403.5	Shmt2	1.285363429	0.224160301	FALSE	1.590542422	0.001996896	TRUE	1.407845226	0.014806816	TRUE	0.305178993	0.874925038	FALSE	0.122481797	0.925207409	FALSE	-0.182697196	1	FALSE
3396	ENSMUSG00000025410.10	Dctn2	-0.212867923	0.995633156	FALSE	-1.530966711	0.005388969	TRUE	-1.748488918	0.006627189	TRUE	-1.318098789	0.215861621	FALSE	-1.535620995	0.08430282	FALSE	-0.217522207	1	FALSE
3398	ENSMUSG00000025417.8	Pip4k2c	0.119121067	0.990030916	FALSE	0.598562527	0.016230836	TRUE	0.472094321	0.100661499	FALSE	0.47944146	0.367331446	FALSE	0.352973254	0.41568609	FALSE	-0.126468207	1	FALSE
3403	ENSMUSG00000025428.15	Atp5a1	0.667178323	0.511651028	FALSE	1.073742897	0.002675004	TRUE	1.213067732	0.002030519	TRUE	0.406564574	0.693204918	FALSE	0.545889409	0.380661192	FALSE	0.139324835	1	FALSE
3404	ENSMUSG00000025432.11	Avil	-5.447859463	0.552576364	FALSE	-0.026802143	0.993884891	FALSE	4.162874059	0.183020004	FALSE	5.42105732	0.444569715	FALSE	9.610733522	0.029395348	TRUE	4.189676201	0.865748003	FALSE
3407	ENSMUSG00000025439.5	Clns1a	0.285183633	0.934391983	FALSE	0.641436305	0.059791367	FALSE	0.81208342	0.029164108	TRUE	0.356252672	0.715098818	FALSE	0.526899787	0.350989123	FALSE	0.170647115	1	FALSE
3412	ENSMUSG00000025465.13	Echs1	0.070782018	1	FALSE	0.559226602	0.04534733	TRUE	0.962905253	0.001203025	TRUE	0.488444584	0.436340205	FALSE	0.892123235	0.02784825	TRUE	0.40367865	0.914053271	FALSE
3419	ENSMUSG00000025484.9	Bet1l	-0.333281247	0.855814628	FALSE	-0.424794721	0.166115176	FALSE	-0.662742345	0.045467843	TRUE	-0.091513475	0.948931175	FALSE	-0.329461099	0.540668226	FALSE	-0.237947624	1	FALSE
3422	ENSMUSG00000025487.15	Psmd13	0.173288036	0.996754739	FALSE	0.981354994	0.039637393	TRUE	1.176408298	0.024907901	TRUE	0.808066958	0.460250756	FALSE	1.003120262	0.183633958	FALSE	0.195053304	1	FALSE
3431	ENSMUSG00000025507.13	Pidd1	-8.231253291	0.004594582	TRUE	-8.978217877	3.14E-06	TRUE	-0.261045665	0.905353517	FALSE	0	1	FALSE	7.970207626	0.004942112	TRUE	8.717172212	0.000308908	TRUE
3434	ENSMUSG00000025511.14	Tspan4	1.113567748	0.834911394	FALSE	1.776454811	0.06186792	FALSE	2.425183022	0.017633875	TRUE	0.662887062	0.826045896	FALSE	1.311615273	0.405491018	FALSE	0.648728211	1	FALSE
3436	ENSMUSG00000025521.15	Tmem192	0.012454155	1	FALSE	0.385053799	0.134524506	FALSE	0.655375185	0.015665628	TRUE	0.372599644	0.532330175	FALSE	0.64292103	0.087908187	FALSE	0.270321386	1	FALSE
3437	ENSMUSG00000025525.12	Apool	-0.004381194	1	FALSE	0.508839461	0.273428539	FALSE	0.996927599	0.036193513	TRUE	0.513220654	0.654595385	FALSE	1.001308793	0.132041005	FALSE	0.488088139	1	FALSE
3440	ENSMUSG00000025533.15	Asl	8.543804221	0.15283456	FALSE	8.744169096	0.007082132	TRUE	9.715080617	0.005602343	TRUE	0.200364875	0.993840123	FALSE	1.171276396	0.862329752	FALSE	0.970911521	1	FALSE
3441	ENSMUSG00000025534.17	Gusb	0.217347771	0.994779086	FALSE	1.056041774	0.046934626	TRUE	1.608194454	0.004851072	TRUE	0.838694003	0.500572389	FALSE	1.390846683	0.083824802	FALSE	0.55215268	1	FALSE
3448	ENSMUSG00000025571.13	Tnrc6c	0.170827605	0.995224718	FALSE	-1.624583591	0.000126283	TRUE	-1.723914956	0.000378186	TRUE	-1.795411196	0.001751987	TRUE	-1.894742561	0.002440163	TRUE	-0.099331365	1	FALSE
3449	ENSMUSG00000025572.17	Tmc6	0.409535695	0.923352651	FALSE	-0.729772743	0.130109749	FALSE	-1.032399952	0.052316709	FALSE	-1.139308438	0.186439754	FALSE	-1.441935647	0.038322535	TRUE	-0.302627209	1	FALSE
3450	ENSMUSG00000025574.13	Tk1	2.831844016	0.247470661	FALSE	5.022692663	6.96E-06	TRUE	5.461887445	1.05E-05	TRUE	2.190848648	0.388944064	FALSE	2.63004343	0.156831181	FALSE	0.439194782	1	FALSE
3451	ENSMUSG00000025575.14	Cant1	-0.396116896	0.825312327	FALSE	-0.782765969	0.016084969	TRUE	-1.0938986	0.002123405	TRUE	-0.386649072	0.66595737	FALSE	-0.697781703	0.184563815	FALSE	-0.311132631	1	FALSE
3454	ENSMUSG00000025580.15	Eif4a3	0.315626903	0.876073502	FALSE	0.634833554	0.03728188	TRUE	0.757693989	0.024015438	TRUE	0.319206651	0.719872602	FALSE	0.442067087	0.397050001	FALSE	0.122860436	1	FALSE
3455	ENSMUSG00000025583.15	Rptor	-19.54214009	0.005865826	TRUE	-9.420599305	0.06667093	FALSE	-9.690043558	0.091317696	FALSE	10.12154079	0.375387832	FALSE	9.852096534	0.250284832	FALSE	-0.269444253	1	FALSE
3462	ENSMUSG00000025609.15	Mkln1	-0.492531825	0.882255834	FALSE	-1.193282821	0.01309051	TRUE	-1.804495464	0.000682729	TRUE	-0.700750997	0.561991067	FALSE	-1.31196364	0.081473007	FALSE	-0.611212643	1	FALSE
3463	ENSMUSG00000025612.5	Bach1	-0.025581943	1	FALSE	-0.776512884	0.227283613	FALSE	-1.593092946	0.019893098	TRUE	-0.750930941	0.63897604	FALSE	-1.567511003	0.100331066	FALSE	-0.816580062	0.981678922	FALSE
3464	ENSMUSG00000025613.13	Cct8	0.626895254	0.685605852	FALSE	0.974817681	0.020070545	TRUE	0.696080437	0.151756893	FALSE	0.347922427	0.797742631	FALSE	0.069185183	0.948424582	FALSE	-0.278737244	1	FALSE
3467	ENSMUSG00000025630.8	Hprt	0.418183001	0.835425508	FALSE	1.12428653	0.00120392	TRUE	1.409420242	0.000202238	TRUE	0.706103529	0.346490951	FALSE	0.991237241	0.065507455	FALSE	0.285133712	1	FALSE
3469	ENSMUSG00000025646.9	Atrip	0.201727546	1	FALSE	-0.711600338	0.290224569	FALSE	-2.318960495	0.00087142	TRUE	-0.913327884	0.549128819	FALSE	-2.520688041	0.005073021	TRUE	-1.607360157	0.318219316	FALSE
3472	ENSMUSG00000025651.14	Uqcrc1	0.727395102	0.484014447	FALSE	1.035075938	0.006376693	TRUE	1.006960961	0.017650022	TRUE	0.307680836	0.805839988	FALSE	0.279565859	0.714368293	FALSE	-0.028114977	1	FALSE
3475	ENSMUSG00000025722.16	Wdr73	0.899328957	0.157958806	FALSE	1.204310874	0.000245387	TRUE	0.924190985	0.013418868	TRUE	0.304981917	0.767526729	FALSE	0.024862028	0.979621259	FALSE	-0.280119889	1	FALSE
3483	ENSMUSG00000025736.15	Jmjd8	0.98002781	0.969378427	FALSE	2.083702154	0.150328669	FALSE	-4.747242359	0.043241736	TRUE	1.103674344	0.800893741	FALSE	-5.727270169	0.047140867	TRUE	-6.830944513	0.036339148	TRUE
3486	ENSMUSG00000025743.14	Sdc3	-2.815873915	0.250968589	FALSE	-3.939115797	0.000622105	TRUE	-3.920491005	0.00232919	TRUE	-1.123241882	0.758728792	FALSE	-1.10461709	0.623942742	FALSE	0.018624792	1	FALSE
3488	ENSMUSG00000025747.12	Tyms	2.047251294	0.023651692	TRUE	2.933939899	7.87E-08	TRUE	2.462851922	5.95E-05	TRUE	0.886688605	0.479772096	FALSE	0.415600628	0.700111365	FALSE	-0.471087977	1	FALSE
3489	ENSMUSG00000025758.10	Plk4	1.825904585	0.514474523	FALSE	3.318764149	0.000575982	TRUE	3.377697234	0.001348221	TRUE	1.492859564	0.508618792	FALSE	1.551792649	0.327790676	FALSE	0.058933085	1	FALSE
3491	ENSMUSG00000025762.15	Larp1b	-1.378205859	0.210395753	FALSE	1.268793018	0.019612532	TRUE	1.754690245	0.002857791	TRUE	2.646998877	8.80E-05	TRUE	3.132896104	8.81E-06	TRUE	0.485897227	1	FALSE
3492	ENSMUSG00000025780.7	Itih5	1.886130835	0.290479836	FALSE	4.05741755	9.93E-08	TRUE	5.446921945	4.01E-11	TRUE	2.171286715	0.128569665	FALSE	3.56079111	0.00124264	TRUE	1.389504396	0.756882216	FALSE
3497	ENSMUSG00000025790.14	Slco3a1	-0.56836579	0.827814247	FALSE	-1.549349652	0.000733911	TRUE	-2.726367971	2.45E-08	TRUE	-0.980983862	0.312860504	FALSE	-2.158002182	0.000912246	TRUE	-1.177018319	0.318219316	FALSE
3498	ENSMUSG00000025791.18	Pgm2	0.473610336	0.130332675	FALSE	1.235736287	2.82E-16	TRUE	1.84609389	8.77E-30	TRUE	0.762125951	0.000218951	TRUE	1.372483554	3.42E-12	TRUE	0.610357603	0.008024341	TRUE
3499	ENSMUSG00000025792.9	Slc25a10	0.277304799	0.981570697	FALSE	1.076610991	0.03367844	TRUE	1.656593929	0.002270344	TRUE	0.799306191	0.502543244	FALSE	1.379289129	0.070319852	FALSE	0.579982938	1	FALSE
3501	ENSMUSG00000025794.9	Rpl14	0.373658273	0.673660022	FALSE	0.242542094	0.381459286	FALSE	0.669078303	0.013679707	TRUE	-0.131116179	0.892530005	FALSE	0.29542003	0.50726478	FALSE	0.426536208	0.762217265	FALSE
3502	ENSMUSG00000025795.8	Rassf3	-0.549727752	0.590166906	FALSE	-1.109143189	0.000507944	TRUE	-1.165884423	0.001179705	TRUE	-0.559415437	0.463757262	FALSE	-0.616156671	0.258568967	FALSE	-0.056741235	1	FALSE
3504	ENSMUSG00000025809.15	Itgb1	1.432478879	0.579706928	FALSE	3.250972765	5.17E-05	TRUE	2.917535901	0.001280438	TRUE	1.818493886	0.29356395	FALSE	1.485057022	0.286567462	FALSE	-0.333436864	1	FALSE
3505	ENSMUSG00000025810.9	Nrp1	4.185495696	0.026534482	TRUE	5.952326185	4.11E-07	TRUE	5.949211868	4.17E-06	TRUE	1.766830489	0.52505067	FALSE	1.763716173	0.36609753	FALSE	-0.003114316	1	FALSE
3509	ENSMUSG00000025821.9	Zfp282	0.09582148	0.995633156	FALSE	0.553603704	0.027158421	TRUE	0.913957509	0.000680907	TRUE	0.457782224	0.394440393	FALSE	0.818136029	0.024221462	TRUE	0.360353805	0.917130717	FALSE
3510	ENSMUSG00000025823.9	Pdia4	0.649245915	0.59491746	FALSE	1.216542359	0.001438684	TRUE	1.396210621	0.000875897	TRUE	0.567296444	0.561991067	FALSE	0.746964706	0.241642179	FALSE	0.179668262	1	FALSE
3518	ENSMUSG00000025869.11	Nop16	1.517533852	0.179760329	FALSE	1.629057367	0.005187739	TRUE	1.412988462	0.031853412	TRUE	0.111523515	0.974790592	FALSE	-0.10454539	0.944632982	FALSE	-0.216068905	1	FALSE
3521	ENSMUSG00000025872.5	Thoc3	0.36829836	0.849207404	FALSE	0.935892041	0.002867738	TRUE	1.093334087	0.001497011	TRUE	0.567593681	0.433310176	FALSE	0.725035727	0.149451278	FALSE	0.157442046	1	FALSE
3525	ENSMUSG00000025880.11	Smad7	-0.644554818	0.917850378	FALSE	-1.428845533	0.04665925	TRUE	-1.599095683	0.04536889	TRUE	-0.784290714	0.698912175	FALSE	-0.954540865	0.4467702	FALSE	-0.17025015	1	FALSE
3526	ENSMUSG00000025888.6	Casp1	1.013054762	0.738975439	FALSE	1.997823064	0.005012866	TRUE	1.984562734	0.011840176	TRUE	0.984768302	0.587424427	FALSE	0.971507972	0.435285811	FALSE	-0.01326033	1	FALSE
3527	ENSMUSG00000025889.13	Snca	-4.956010687	0.681680542	FALSE	-7.108717987	0.035564897	TRUE	-7.241756491	0.060164093	FALSE	-2.152707299	0.866195568	FALSE	-2.285745804	0.748100589	FALSE	-0.133038505	1	FALSE
3528	ENSMUSG00000025893.8	Kbtbd3	-0.780711525	0.949129263	FALSE	-2.005821998	0.040483375	TRUE	-1.683882559	0.140107324	FALSE	-1.225110473	0.636662722	FALSE	-0.903171034	0.626096675	FALSE	0.321939439	1	FALSE
3535	ENSMUSG00000025917.9	Cops5	0.015901454	1	FALSE	0.672766391	0.231100978	FALSE	1.251447195	0.03133815	TRUE	0.656864937	0.638151736	FALSE	1.235545742	0.129967735	FALSE	0.578680805	1	FALSE
3546	ENSMUSG00000025950.16	Idh1	-1.571967613	0.628908046	FALSE	-1.738550487	0.08589824	FALSE	-2.512326258	0.023755871	TRUE	-0.166582875	0.977247929	FALSE	-0.940358645	0.619483178	FALSE	-0.77377577	1	FALSE
3547	ENSMUSG00000025956.10	Mettl21a	0.264481055	0.931157267	FALSE	0.732284107	0.014877183	TRUE	1.052317795	0.001179705	TRUE	0.467803052	0.508686164	FALSE	0.78783674	0.085120778	FALSE	0.320033688	1	FALSE
3549	ENSMUSG00000025959.13	Klf7	-0.522544779	0.792512087	FALSE	-1.455736834	0.000187767	TRUE	-2.049308756	2.05E-06	TRUE	-0.933192055	0.241180904	FALSE	-1.526763976	0.008951547	TRUE	-0.593571921	0.93055817	FALSE
3551	ENSMUSG00000025967.16	Eef1b2	0.724244654	0.730734088	FALSE	1.169419955	0.022223245	TRUE	1.130005344	0.048754216	TRUE	0.445175301	0.7783643	FALSE	0.40576069	0.679667548	FALSE	-0.039414611	1	FALSE
3555	ENSMUSG00000025979.13	Mob4	-1.216569292	0.716933696	FALSE	-1.747934794	0.040693056	TRUE	-0.402859334	0.730482472	FALSE	-0.531365501	0.862083755	FALSE	0.813709959	0.60732178	FALSE	1.34507546	0.860435086	FALSE
3556	ENSMUSG00000025980.14	Hspd1	1.176771442	0.350724053	FALSE	1.515481563	0.004957506	TRUE	1.311624019	0.03133815	TRUE	0.338710121	0.865421025	FALSE	0.134852577	0.920332285	FALSE	-0.203857544	1	FALSE
3558	ENSMUSG00000025982.13	Sf3b1	-0.247213006	0.456516671	FALSE	-0.092722306	0.537560607	FALSE	-0.287432408	0.044790511	TRUE	0.1544907	0.654595385	FALSE	-0.040219402	0.892776039	FALSE	-0.194710102	0.892394366	FALSE
3559	ENSMUSG00000025986.6	Slc39a10	0.113682456	0.998399082	FALSE	0.283977708	0.439379558	FALSE	0.800799558	0.024784182	TRUE	0.170295252	0.890397415	FALSE	0.687117102	0.175628823	FALSE	0.51682185	0.830401271	FALSE
3560	ENSMUSG00000025993.10	Slc40a1	-7.288266654	7.25E-05	TRUE	-7.776519308	8.05E-09	TRUE	-6.909195726	9.01E-06	TRUE	-0.488252654	0.948506583	FALSE	0.379070928	0.920315914	FALSE	0.867323582	1	FALSE
3561	ENSMUSG00000025995.16	Wdr75	0.756866587	0.493776174	FALSE	0.900063448	0.026101194	TRUE	0.908950753	0.044958545	TRUE	0.143196861	0.938872539	FALSE	0.152084166	0.867611475	FALSE	0.008887305	1	FALSE
3562	ENSMUSG00000025997.13	Ikzf2	0.07895216	1	FALSE	1.415980684	0.049483276	TRUE	2.158549654	0.005187576	TRUE	1.337028524	0.383387248	FALSE	2.079597494	0.050521704	FALSE	0.74256897	1	FALSE
3564	ENSMUSG00000026003.5	Acadl	0.169889226	0.97908617	FALSE	1.164816879	1.37E-05	TRUE	1.880995592	4.44E-11	TRUE	0.994927654	0.01462586	TRUE	1.711106366	2.06E-06	TRUE	0.716178713	0.28528295	FALSE
3568	ENSMUSG00000026014.15	Raph1	1.597648562	0.642514435	FALSE	3.18461826	0.001214195	TRUE	3.68586263	0.000521095	TRUE	1.586969698	0.48344857	FALSE	2.088214068	0.175723989	FALSE	0.50124437	1	FALSE
3569	ENSMUSG00000026019.15	Wdr12	0.30371247	0.948231028	FALSE	-0.34702382	0.406996877	FALSE	-0.921761735	0.030110112	TRUE	-0.65073629	0.435539773	FALSE	-1.225474205	0.027575315	TRUE	-0.574737915	0.896969055	FALSE
3571	ENSMUSG00000026024.14	Als2	0.275717989	0.990030916	FALSE	1.359467955	0.017733292	TRUE	2.146368246	0.00048282	TRUE	1.083749966	0.381512046	FALSE	1.870650257	0.026356199	TRUE	0.786900291	0.950347883	FALSE
3573	ENSMUSG00000026028.12	Trak2	0.072428728	0.997625739	FALSE	-0.292924567	0.172076903	FALSE	-0.571290632	0.011672439	TRUE	-0.365353295	0.415864756	FALSE	-0.64371936	0.033211447	TRUE	-0.278366065	0.966041318	FALSE
3575	ENSMUSG00000026031.15	Cflar	-1.387719415	0.351858979	FALSE	0.161051338	0.850634408	FALSE	0.965237653	0.17955916	FALSE	1.548770753	0.202642856	FALSE	2.352957068	0.008399074	TRUE	0.804186315	0.981678922	FALSE
3576	ENSMUSG00000026032.8	Ndufb3	0.045110903	1	FALSE	0.673025142	0.024963733	TRUE	0.879511597	0.007259919	TRUE	0.627914239	0.308636379	FALSE	0.834400694	0.065627464	FALSE	0.206486455	1	FALSE
3577	ENSMUSG00000026034.17	Clk1	-0.529752163	0.973734745	FALSE	-1.854099961	0.029132206	TRUE	-2.233045293	0.018758374	TRUE	-1.324347798	0.515031675	FALSE	-1.70329313	0.219742059	FALSE	-0.378945332	1	FALSE
3581	ENSMUSG00000026039.9	Sgo2a	1.518357245	0.725467423	FALSE	3.8151598	0.00021653	TRUE	4.269842951	0.000157042	TRUE	2.296802556	0.281142923	FALSE	2.751485706	0.086011701	FALSE	0.454683151	1	FALSE
3582	ENSMUSG00000026047.13	Poglut2	2.096131413	0.54153054	FALSE	1.62877777	0.192819103	FALSE	2.9408147	0.02067735	TRUE	-0.467353643	0.921393556	FALSE	0.844683287	0.698169675	FALSE	1.31203693	1	FALSE
3584	ENSMUSG00000026049.11	Tex30	-7.497127638	0.048581242	TRUE	-0.012991251	0.995259176	FALSE	1.59140846	0.491962387	FALSE	7.484136387	0.051965997	FALSE	9.088536098	0.005064371	TRUE	1.604399711	1	FALSE
3586	ENSMUSG00000026064.16	Ptp4a1	-0.030753344	1	FALSE	-1.053712776	0.047055171	TRUE	-1.06345144	0.078567433	FALSE	-1.022959432	0.358290023	FALSE	-1.032698096	0.231144469	FALSE	-0.009738664	1	FALSE
3587	ENSMUSG00000026068.11	Il18rap	2.270810105	0.213908985	FALSE	2.994716059	0.000786024	TRUE	3.263967258	0.000893239	TRUE	0.723905954	0.807648491	FALSE	0.993157153	0.551553652	FALSE	0.269251198	1	FALSE
3591	ENSMUSG00000026078.10	Pdcl3	0.200638356	0.990030916	FALSE	0.553558537	0.191984251	FALSE	0.892265383	0.047060257	TRUE	0.35292018	0.770828443	FALSE	0.691627027	0.289171502	FALSE	0.338706847	1	FALSE
3592	ENSMUSG00000026080.13	Chst10	-0.901387729	0.580100185	FALSE	-1.68709912	0.0011706	TRUE	-1.673677617	0.004003429	TRUE	-0.785711391	0.555999094	FALSE	-0.772289888	0.403908241	FALSE	0.013421504	1	FALSE
3593	ENSMUSG00000026082.11	Rev1	0.046952709	1	FALSE	-0.667858713	0.011463176	TRUE	-0.685668365	0.023702353	TRUE	-0.714811422	0.123310482	FALSE	-0.732621074	0.072519554	FALSE	-0.017809652	1	FALSE
3597	ENSMUSG00000026090.16	2010300C02Rik	0.791173076	0.874804036	FALSE	1.667074922	0.025142451	TRUE	2.200911903	0.005987224	TRUE	0.875901846	0.645812199	FALSE	1.409738827	0.222199114	FALSE	0.533836981	1	FALSE
3598	ENSMUSG00000026094.14	Stk17b	-0.762304295	0.431448294	FALSE	-1.041303721	0.005566318	TRUE	-0.692782204	0.112645246	FALSE	-0.278999425	0.825503183	FALSE	0.069522092	0.942688287	FALSE	0.348521517	1	FALSE
3599	ENSMUSG00000026095.15	Asnsd1	0.10024661	0.990030916	FALSE	0.698352416	0.000462563	TRUE	1.254155071	1.97E-09	TRUE	0.598105806	0.081048292	FALSE	1.153908461	1.17E-05	TRUE	0.555802655	0.180971978	FALSE
3602	ENSMUSG00000026098.13	Pms1	0.245139551	0.974300357	FALSE	0.727443642	0.069827413	FALSE	1.374933091	0.001074059	TRUE	0.482304092	0.642547403	FALSE	1.12979354	0.05235416	FALSE	0.647489449	0.79399381	FALSE
3603	ENSMUSG00000026102.9	Inpp1	-0.055261653	1	FALSE	0.356936066	0.205264558	FALSE	0.592708285	0.046167978	TRUE	0.412197718	0.509644795	FALSE	0.647969938	0.113733895	FALSE	0.235772219	1	FALSE
3604	ENSMUSG00000026103.14	Gls	-0.967286409	0.444521387	FALSE	-1.223527419	0.012396984	TRUE	-1.248676633	0.023007264	TRUE	-0.25624101	0.896859755	FALSE	-0.281390225	0.785452369	FALSE	-0.025149215	1	FALSE
3606	ENSMUSG00000026107.11	Nabp1	-9.862232793	0.000145025	TRUE	-0.555711396	0.761440847	FALSE	-2.695302768	0.10889771	FALSE	9.306521397	0.000496688	TRUE	7.166930025	0.012315847	TRUE	-2.139591372	0.91931691	FALSE
3607	ENSMUSG00000026110.15	Mgat4a	0.523497897	0.994890543	FALSE	-1.553115041	0.287292938	FALSE	-3.959700021	0.008103493	TRUE	-2.076612939	0.518973012	FALSE	-4.483197918	0.02516859	TRUE	-2.406584979	0.752008399	FALSE
3611	ENSMUSG00000026117.10	Zap70	0.682666886	0.307087912	FALSE	1.025507268	0.000496734	TRUE	1.405487797	1.08E-05	TRUE	0.342840382	0.69094469	FALSE	0.722820911	0.127642976	FALSE	0.379980529	1	FALSE
3616	ENSMUSG00000026134.11	Prim2	1.235433672	0.387111725	FALSE	2.344140834	2.80E-05	TRUE	2.761095155	7.33E-06	TRUE	1.108707162	0.377483124	FALSE	1.525661483	0.088291184	FALSE	0.416954321	1	FALSE
3617	ENSMUSG00000026135.17	Zfp142	-0.03477243	1	FALSE	-1.495804035	0.030809233	TRUE	-0.616304132	0.477655251	FALSE	-1.461031605	0.301195951	FALSE	-0.581531702	0.660179155	FALSE	0.879499903	0.996879014	FALSE
3625	ENSMUSG00000026167.14	Wnt10a	8.074799762	3.97E-05	TRUE	7.354565946	1.53E-06	TRUE	8.643376271	5.61E-08	TRUE	-0.720233816	0.884319049	FALSE	0.568576509	0.843992974	FALSE	1.288810325	1	FALSE
3626	ENSMUSG00000026170.6	Cyp27a1	-5.479255717	0.309790596	FALSE	-6.459598195	0.006822836	TRUE	-5.708466705	0.037091301	TRUE	-0.980342478	0.935193349	FALSE	-0.229210987	0.975342916	FALSE	0.75113149	1	FALSE
3628	ENSMUSG00000026172.12	Bcs1l	0.283429447	0.990030916	FALSE	1.254361673	0.032911938	TRUE	1.420645925	0.028345446	TRUE	0.970932226	0.472997057	FALSE	1.137216478	0.227165437	FALSE	0.166284252	1	FALSE
3629	ENSMUSG00000026174.9	Cnot9	0.382763891	0.878158357	FALSE	1.079711823	0.00300438	TRUE	1.315661305	0.000951315	TRUE	0.696947931	0.383618978	FALSE	0.932897414	0.104588712	FALSE	0.235949483	1	FALSE
3634	ENSMUSG00000026180.8	Cxcr2	-0.211276654	1	FALSE	-1.370177833	0.034107648	TRUE	-1.312678985	0.07903924	FALSE	-1.158901179	0.418225399	FALSE	-1.101402331	0.315086742	FALSE	0.057498848	1	FALSE
3636	ENSMUSG00000026187.9	Xrcc5	0.437589394	0.716933696	FALSE	0.704464749	0.020874557	TRUE	1.018306815	0.001979291	TRUE	0.266875355	0.779105528	FALSE	0.580717422	0.241724965	FALSE	0.313842067	1	FALSE
3637	ENSMUSG00000026189.13	Pecr	1.366083828	0.093186502	FALSE	1.073168229	0.0240282	TRUE	1.11755595	0.034786789	TRUE	-0.292915598	0.860755837	FALSE	-0.248527878	0.80171671	FALSE	0.044387721	1	FALSE
3638	ENSMUSG00000026192.13	Atic	-0.335602621	0.78313266	FALSE	0.337110681	0.211007332	FALSE	0.653589886	0.020042886	TRUE	0.672713303	0.129580085	FALSE	0.989192507	0.005298976	TRUE	0.316479205	0.997506158	FALSE
3639	ENSMUSG00000026196.7	Bard1	1.352629891	0.730417994	FALSE	3.080429979	0.000890746	TRUE	3.437772895	0.000649848	TRUE	1.727800088	0.383800802	FALSE	2.085143004	0.151656883	FALSE	0.357342916	1	FALSE
3645	ENSMUSG00000026203.16	Dnajb2	-0.204122706	0.979701434	FALSE	-1.308464349	0.000164941	TRUE	-0.940446713	0.02095906	TRUE	-1.104341643	0.051965997	FALSE	-0.736324007	0.207998717	FALSE	0.368017636	1	FALSE
3651	ENSMUSG00000026223.15	Itm2c	-0.033149703	1	FALSE	0.158172305	0.523517113	FALSE	0.952843057	1.65E-05	TRUE	0.191322008	0.768542779	FALSE	0.98599276	0.000505364	TRUE	0.794670752	0.007444961	TRUE
3652	ENSMUSG00000026234.12	Ncl	1.042242637	0.250968589	FALSE	1.213984947	0.004906074	TRUE	0.471134644	0.381719347	FALSE	0.17174231	0.928598358	FALSE	-0.571107993	0.460605776	FALSE	-0.742850303	0.782169502	FALSE
3653	ENSMUSG00000026238.14	Ptma	0.753579129	0.509151415	FALSE	1.329005891	0.000869124	TRUE	1.397606934	0.001560304	TRUE	0.575426763	0.583276122	FALSE	0.644027806	0.352352081	FALSE	0.068601043	1	FALSE
3654	ENSMUSG00000026239.14	Pde6d	0.099864289	1	FALSE	0.355721985	0.34711675	FALSE	0.755078476	0.048631652	TRUE	0.255857695	0.820245635	FALSE	0.655214187	0.236999832	FALSE	0.399356492	1	FALSE
3656	ENSMUSG00000026245.16	Farsb	3.660893679	0.210395753	FALSE	3.562111031	0.014872411	TRUE	4.664063642	0.0029439	TRUE	-0.098782649	0.993840123	FALSE	1.003169963	0.720758583	FALSE	1.101952611	1	FALSE
3657	ENSMUSG00000026248.9	Mrpl44	0.57046485	0.509874995	FALSE	0.894361696	0.003281469	TRUE	1.077200066	0.001206879	TRUE	0.323896846	0.718455959	FALSE	0.506735216	0.323646235	FALSE	0.18283837	1	FALSE
3658	ENSMUSG00000026249.10	Serpine2	3.300489245	0.23783463	FALSE	4.459495151	0.000791678	TRUE	4.834202448	0.000779073	TRUE	1.159005907	0.772167218	FALSE	1.533713203	0.509223308	FALSE	0.374707297	1	FALSE
3663	ENSMUSG00000026273.13	Mterf4	-0.943966579	0.835425508	FALSE	-1.2466907	0.13706712	FALSE	-2.282809536	0.021849353	TRUE	-0.302724121	0.932039458	FALSE	-1.338842957	0.36914449	FALSE	-1.036118836	1	FALSE
3665	ENSMUSG00000026275.13	Ppp1r7	0.24729638	0.857957171	FALSE	0.505670923	0.021187036	TRUE	0.366467373	0.1513453	FALSE	0.258374542	0.664004373	FALSE	0.119170993	0.795116276	FALSE	-0.139203549	1	FALSE
3668	ENSMUSG00000026279.14	Thap4	-0.172875899	1	FALSE	-0.399081331	0.624183258	FALSE	-1.664031092	0.039969281	TRUE	-0.226205432	0.943415954	FALSE	-1.491155193	0.189800723	FALSE	-1.264949761	0.752008399	FALSE
3670	ENSMUSG00000026281.15	Dtymk	0.724286942	0.661060052	FALSE	1.485959905	0.001214195	TRUE	2.088421999	2.49E-05	TRUE	0.761672963	0.490254545	FALSE	1.364135057	0.052613083	FALSE	0.602462094	0.991499069	FALSE
3671	ENSMUSG00000026283.13	Ing5	0.223789066	0.812570468	FALSE	0.375443024	0.037278724	TRUE	-0.123210199	0.608253134	FALSE	0.151653958	0.785410826	FALSE	-0.346999264	0.237903986	FALSE	-0.498653223	0.17122481	FALSE
3672	ENSMUSG00000026285.7	Pdcd1	5.740206515	0.000201812	TRUE	7.804371692	2.57E-12	TRUE	8.820934205	1.17E-12	TRUE	2.064165177	0.469814137	FALSE	3.08072769	0.104588712	FALSE	1.016562513	1	FALSE
3677	ENSMUSG00000026307.12	Scly	0.14092288	0.969378427	FALSE	0.943728994	5.36E-07	TRUE	1.120071642	8.61E-08	TRUE	0.802806114	0.00176493	TRUE	0.979148762	0.000213696	TRUE	0.176342648	1	FALSE
3680	ENSMUSG00000026313.16	Hdac4	-0.364299358	0.953631377	FALSE	-0.989184713	0.03361088	TRUE	-1.220432747	0.017535426	TRUE	-0.624885355	0.606623494	FALSE	-0.856133388	0.263717715	FALSE	-0.231248034	1	FALSE
3683	ENSMUSG00000026321.7	Tnfrsf11a	-2.031207296	0.341335129	FALSE	-3.379758647	0.000291187	TRUE	-2.436680017	0.024855404	TRUE	-1.34855135	0.592768688	FALSE	-0.40547272	0.855207482	FALSE	0.94307863	1	FALSE
3684	ENSMUSG00000026331.13	Slco6c1	-0.661009492	0.923442581	FALSE	-1.594883296	0.03397617	TRUE	-3.804029812	0.000158657	TRUE	-0.933873804	0.642960151	FALSE	-3.14302032	0.017000525	TRUE	-2.209146516	0.395130181	FALSE
3686	ENSMUSG00000026339.18	Ccdc93	-0.098348018	1	FALSE	-0.641656758	0.180360996	FALSE	-1.296419046	0.010417139	TRUE	-0.54330874	0.656865201	FALSE	-1.198071027	0.089446328	FALSE	-0.654762288	0.940704948	FALSE
3690	ENSMUSG00000026349.14	Ccnt2	-0.148208474	1	FALSE	-1.177708172	0.181707655	FALSE	-2.32847923	0.013921506	TRUE	-1.029499698	0.645482383	FALSE	-2.180270756	0.101182858	FALSE	-1.150771058	0.972030098	FALSE
3692	ENSMUSG00000026355.11	Mcm6	1.084427232	0.46898204	FALSE	2.153177975	6.76E-05	TRUE	2.492610239	3.01E-05	TRUE	1.068750743	0.383387248	FALSE	1.408183007	0.109582648	FALSE	0.339432264	1	FALSE
3693	ENSMUSG00000026356.15	Dars	0.004513191	1	FALSE	0.330483326	0.190139903	FALSE	0.574763015	0.029988284	TRUE	0.325970135	0.595956945	FALSE	0.570249824	0.124556312	FALSE	0.244279689	1	FALSE
3696	ENSMUSG00000026360.9	Rgs2	-0.933838648	0.867399804	FALSE	-2.131997219	0.013308603	TRUE	-1.340763442	0.184804519	FALSE	-1.19815857	0.592768688	FALSE	-0.406924794	0.828480356	FALSE	0.791233776	1	FALSE
3699	ENSMUSG00000026377.12	Nifk	1.062678199	0.314293445	FALSE	1.062753416	0.025849233	TRUE	0.777634901	0.158513952	FALSE	7.52E-05	1	FALSE	-0.285043298	0.77103652	FALSE	-0.285118515	1	FALSE
3702	ENSMUSG00000026385.16	Dbi	0.174741189	1	FALSE	1.425788452	0.006336441	TRUE	1.672650408	0.003499154	TRUE	1.251047263	0.22250918	FALSE	1.497909219	0.060580881	FALSE	0.246861955	1	FALSE
3703	ENSMUSG00000026390.7	Marco	-8.374522241	0.048893241	TRUE	-8.181152768	0.000803118	TRUE	-3.016914312	0.269904878	FALSE	0.193369473	0.993840123	FALSE	5.357607929	0.206876987	FALSE	5.164238456	0.538248111	FALSE
3705	ENSMUSG00000026395.16	Ptprc	0.161944134	0.984736559	FALSE	-0.787551138	0.009917546	TRUE	-1.996752003	9.82E-10	TRUE	-0.949495272	0.053661209	FALSE	-2.158696137	4.76E-08	TRUE	-1.209200865	0.007976447	TRUE
3706	ENSMUSG00000026399.12	Cd55	-0.452285592	0.969378427	FALSE	-1.944836796	0.001767015	TRUE	-2.683954435	7.60E-05	TRUE	-1.492551204	0.229214476	FALSE	-2.231668843	0.015501838	TRUE	-0.73911764	1	FALSE
3710	ENSMUSG00000026417.13	Pigr	5.241756833	0.292940173	FALSE	6.526055284	0.004568345	TRUE	7.020477156	0.004016115	TRUE	1.284298452	0.854957435	FALSE	1.778720323	0.632948231	FALSE	0.494421871	1	FALSE
3713	ENSMUSG00000026426.10	Arl8a	-0.634852122	0.119025183	FALSE	-0.591624857	0.008618681	TRUE	-0.312764681	0.25013088	FALSE	0.043227264	0.974421317	FALSE	0.322087441	0.419963687	FALSE	0.278860177	1	FALSE
3715	ENSMUSG00000026429.9	Ube2t	0.115853248	1	FALSE	1.505744697	0.001022745	TRUE	2.03423387	3.73E-05	TRUE	1.389891449	0.071735512	FALSE	1.918380622	0.003181921	TRUE	0.528489173	1	FALSE
3716	ENSMUSG00000026430.16	Rassf5	-0.295232178	0.867678757	FALSE	-0.568737961	0.039346339	TRUE	-0.425598023	0.183082052	FALSE	-0.273505784	0.738515047	FALSE	-0.130365845	0.825903974	FALSE	0.143139939	1	FALSE
3718	ENSMUSG00000026434.12	Nucks1	0.404894901	0.876801979	FALSE	1.250356157	0.001002958	TRUE	1.097017943	0.010290347	TRUE	0.845461256	0.284113698	FALSE	0.692123042	0.280234384	FALSE	-0.153338214	1	FALSE
3719	ENSMUSG00000026435.15	Slc45a3	-7.562363665	0.40217612	FALSE	-6.563092376	0.06840985	FALSE	-8.10968091	0.049447881	TRUE	0.999271288	0.961115191	FALSE	0	1	FALSE	-1.546588534	1	FALSE
3723	ENSMUSG00000026450.14	Chit1	6.132826088	0.61059375	FALSE	6.747193174	0.085749603	FALSE	9.533355056	0.021795313	TRUE	0.614367085	0.976654557	FALSE	3.400528968	0.608265518	FALSE	2.786161882	1	FALSE
3724	ENSMUSG00000026455.14	Klhl12	-1.371109651	0.690804936	FALSE	-1.831606773	0.052107503	FALSE	-2.168592834	0.043999064	TRUE	-0.460497122	0.902317869	FALSE	-0.797483184	0.662203823	FALSE	-0.336986061	1	FALSE
3726	ENSMUSG00000026463.17	Atp2b4	1.354487539	0.130332675	FALSE	0.436873443	0.443336665	FALSE	-1.125722321	0.063257591	FALSE	-0.917614096	0.377387546	FALSE	-2.480209859	0.000393951	TRUE	-1.562595763	0.103687522	FALSE
3730	ENSMUSG00000026470.14	Stx6	0.522063441	0.637795262	FALSE	0.717383022	0.030764098	TRUE	0.671741289	0.073683701	FALSE	0.195319581	0.873773327	FALSE	0.149677848	0.837193224	FALSE	-0.045641733	1	FALSE
3731	ENSMUSG00000026471.14	Mr1	-1.07827032	0.555436657	FALSE	-1.234563224	0.048587817	TRUE	-0.69998088	0.360073602	FALSE	-0.156292904	0.962707838	FALSE	0.37828944	0.768039557	FALSE	0.534582344	1	FALSE
3733	ENSMUSG00000026475.7	Rgs16	8.438411183	3.36E-08	TRUE	9.683604419	3.60E-16	TRUE	10.15063156	1.10E-14	TRUE	1.245193236	0.728418569	FALSE	1.712220379	0.418715807	FALSE	0.467027143	1	FALSE
3734	ENSMUSG00000026478.14	Lamc1	1.650753906	0.825665701	FALSE	4.85108011	0.000233728	TRUE	4.640973499	0.001477511	TRUE	3.200326204	0.207765619	FALSE	2.990219593	0.152623695	FALSE	-0.210106611	1	FALSE
3736	ENSMUSG00000026483.13	Fam129a	0.65715154	0.789866727	FALSE	1.406718798	0.004639889	TRUE	1.620687254	0.002917902	TRUE	0.749567258	0.546095044	FALSE	0.963535714	0.238284254	FALSE	0.213968456	1	FALSE
3738	ENSMUSG00000026491.13	Ahctf1	0.245066293	0.969378427	FALSE	-0.160673426	0.720084235	FALSE	-1.011726186	0.009466692	TRUE	-0.405739719	0.679817223	FALSE	-1.25679248	0.01334919	TRUE	-0.851052761	0.355274397	FALSE
3741	ENSMUSG00000026499.5	Acbd3	0.008521138	1	FALSE	-0.478665005	0.029514179	TRUE	-0.758032886	0.001522085	TRUE	-0.487186143	0.271597776	FALSE	-0.766554024	0.016153392	TRUE	-0.279367882	0.99890045	FALSE
3746	ENSMUSG00000026510.10	Trp53bp2	-0.124649699	0.994779086	FALSE	-0.626653662	0.041174689	TRUE	-1.202243537	0.000320938	TRUE	-0.502003963	0.477426778	FALSE	-1.077593838	0.015286387	TRUE	-0.575589875	0.712338731	FALSE
3748	ENSMUSG00000026514.14	Cnih3	3.968770154	0.715528565	FALSE	6.163584283	0.026501403	TRUE	7.699469935	0.008901665	TRUE	2.194814129	0.775170936	FALSE	3.730699781	0.36914449	FALSE	1.535885652	1	FALSE
3751	ENSMUSG00000026520.8	Pycr2	0.460656056	0.833861902	FALSE	0.840712693	0.030742383	TRUE	0.945939289	0.02807248	TRUE	0.380056637	0.744868159	FALSE	0.485283233	0.482232667	FALSE	0.105226596	1	FALSE
3753	ENSMUSG00000026526.14	Fh1	0.642953645	0.636612205	FALSE	1.351588621	0.000624757	TRUE	1.678752781	0.00010045	TRUE	0.708634977	0.447427718	FALSE	1.035799136	0.098898473	FALSE	0.32716416	1	FALSE
3759	ENSMUSG00000026547.15	Tagln2	0.475235429	0.97908617	FALSE	-0.809486183	0.361254494	FALSE	-3.200257647	0.002692449	TRUE	-1.284721612	0.486470598	FALSE	-3.675493076	0.006156277	TRUE	-2.390771464	0.337621595	FALSE
3763	ENSMUSG00000026558.13	Uck2	0.650127478	0.533230329	FALSE	0.946482212	0.008566538	TRUE	0.651769326	0.119338899	FALSE	0.296354734	0.802297898	FALSE	0.001641848	1	FALSE	-0.294712886	1	FALSE
3764	ENSMUSG00000026563.13	Tada1	0.270760647	0.876270425	FALSE	0.501742349	0.056880454	FALSE	0.770517562	0.006451065	TRUE	0.230981702	0.773695542	FALSE	0.499756915	0.234611626	FALSE	0.268775213	1	FALSE
3765	ENSMUSG00000026565.18	Pou2f1	-1.035064378	0.636253527	FALSE	-2.235608025	0.000443077	TRUE	-2.445329416	0.000640311	TRUE	-1.200543648	0.410114874	FALSE	-1.410265038	0.186003959	FALSE	-0.209721391	1	FALSE
3767	ENSMUSG00000026568.6	Mpc2	-0.509199293	0.972399311	FALSE	-1.713941693	0.026529084	TRUE	-1.868302945	0.036333136	TRUE	-1.204742401	0.508686164	FALSE	-1.359103652	0.297751782	FALSE	-0.154361252	1	FALSE
3768	ENSMUSG00000026571.12	Dcaf6	-0.501283693	0.834911394	FALSE	-1.0546292	0.013319418	TRUE	-0.550428271	0.292517748	FALSE	-0.553345506	0.618815242	FALSE	-0.049144577	0.966076622	FALSE	0.504200929	1	FALSE
3770	ENSMUSG00000026573.7	Xcl1	10.19114843	1.56E-06	TRUE	10.20709151	5.66E-10	TRUE	9.414679787	4.36E-07	TRUE	0.015943078	1	FALSE	-0.776468645	0.843992974	FALSE	-0.792411723	1	FALSE
3771	ENSMUSG00000026576.12	Atp1b1	-0.938904283	0.552576364	FALSE	-2.12712067	2.97E-05	TRUE	-2.29679101	6.12E-05	TRUE	-1.188216388	0.276074554	FALSE	-1.357886727	0.106024976	FALSE	-0.16967034	1	FALSE
3776	ENSMUSG00000026581.14	Sell	-0.534087327	0.782537068	FALSE	-1.456839276	0.000193897	TRUE	-1.751336153	4.54E-05	TRUE	-0.922751949	0.257250886	FALSE	-1.217248826	0.045188626	TRUE	-0.294496876	1	FALSE
3779	ENSMUSG00000026594.14	Ralgps2	-0.487718534	0.913375725	FALSE	-1.752925186	0.00070971	TRUE	-2.277731587	0.000119071	TRUE	-1.265206652	0.215861621	FALSE	-1.790013053	0.027031451	TRUE	-0.524806401	1	FALSE
3782	ENSMUSG00000026603.13	Smyd2	1.915650272	0.07238168	FALSE	2.105160919	0.000816275	TRUE	2.475008799	0.00032404	TRUE	0.189510646	0.954255445	FALSE	0.559358527	0.646196433	FALSE	0.36984788	1	FALSE
3783	ENSMUSG00000026604.17	Ptpn14	0.394989623	0.995633156	FALSE	-1.481089055	0.171359893	FALSE	-2.51405989	0.047258405	TRUE	-1.876078678	0.397427154	FALSE	-2.909049513	0.084656603	FALSE	-1.032970835	1	FALSE
3784	ENSMUSG00000026605.14	Cenpf	2.132204956	0.458696671	FALSE	4.019244494	0.000143808	TRUE	4.240320152	0.000268246	TRUE	1.887039538	0.444449411	FALSE	2.108115196	0.22721832	FALSE	0.221075659	1	FALSE
3786	ENSMUSG00000026615.14	Eprs	0.472195585	0.858135439	FALSE	-0.410790381	0.391145883	FALSE	-1.025088143	0.036651089	TRUE	-0.882985966	0.308636379	FALSE	-1.497283728	0.016817145	TRUE	-0.614297762	0.944448746	FALSE
3787	ENSMUSG00000026617.16	Bpnt1	-0.152366005	0.983144528	FALSE	-0.664148749	0.020070545	TRUE	-0.593348907	0.070389076	FALSE	-0.511782744	0.42315207	FALSE	-0.440982903	0.366632687	FALSE	0.070799842	1	FALSE
3789	ENSMUSG00000026622.15	Nek2	3.720142374	0.166645742	FALSE	5.709115242	2.65E-05	TRUE	5.991533224	6.31E-05	TRUE	1.988972868	0.56268572	FALSE	2.27139085	0.324217004	FALSE	0.282417983	1	FALSE
3795	ENSMUSG00000026637.13	Traf5	-0.804598204	0.949129263	FALSE	-1.609297613	0.119682756	FALSE	-2.740116183	0.038451345	TRUE	-0.804699408	0.805839988	FALSE	-1.935517979	0.317152488	FALSE	-1.13081857	1	FALSE
3796	ENSMUSG00000026638.15	Irf6	-0.20146453	1	FALSE	-1.528389378	0.039900434	TRUE	-0.925101482	0.303086822	FALSE	-1.326924848	0.413045851	FALSE	-0.723636952	0.598909091	FALSE	0.603287896	1	FALSE
3797	ENSMUSG00000026639.18	Lamb3	0.059227122	1	FALSE	-1.029678728	0.009338897	TRUE	-1.480673206	0.000697711	TRUE	-1.08890585	0.123310482	FALSE	-1.539900328	0.007258898	TRUE	-0.450994478	1	FALSE
3801	ENSMUSG00000026648.18	Dclre1c	-0.203941979	0.981520903	FALSE	-0.735300485	0.047528023	TRUE	-1.242737932	0.003499154	TRUE	-0.531358506	0.561405894	FALSE	-1.038795953	0.081456759	FALSE	-0.507437447	0.989849852	FALSE
3804	ENSMUSG00000026662.13	Sephs1	0.191332946	0.984736559	FALSE	1.113939416	0.001743284	TRUE	1.360566595	0.000452702	TRUE	0.92260647	0.167158164	FALSE	1.169233649	0.027089106	TRUE	0.246627179	1	FALSE
3808	ENSMUSG00000026669.14	Mcm10	2.704074271	0.578096246	FALSE	3.68631371	0.019057462	TRUE	4.083572886	0.017172067	TRUE	0.982239439	0.85548947	FALSE	1.379498615	0.62800273	FALSE	0.397259176	1	FALSE
3817	ENSMUSG00000026698.8	Pigc	1.047765562	0.928013861	FALSE	1.962491307	0.107979683	FALSE	2.633652977	0.04200779	TRUE	0.914725745	0.802018532	FALSE	1.585887415	0.414960853	FALSE	0.67116167	1	FALSE
3818	ENSMUSG00000026700.4	Tnfsf4	4.19225455	0.278723921	FALSE	5.515448008	0.001975256	TRUE	6.603513141	0.000452997	TRUE	1.323193458	0.801328798	FALSE	2.41125859	0.384404533	FALSE	1.088065132	1	FALSE
3819	ENSMUSG00000026701.15	Prdx6	0.145432492	0.979701434	FALSE	0.21522849	0.463058428	FALSE	0.710826931	0.010638119	TRUE	0.069795998	0.957862842	FALSE	0.565394439	0.156497959	FALSE	0.495598441	0.62197335	FALSE
3824	ENSMUSG00000026712.3	Mrc1	-9.276809848	0.494501175	FALSE	-11.04883375	0.025820169	TRUE	-6.722944481	0.236609285	FALSE	-1.772023898	0.941771522	FALSE	2.553865368	0.810710377	FALSE	4.325889265	1	FALSE
3825	ENSMUSG00000026715.12	Serpinc1	0.132573432	1	FALSE	-0.592615548	0.467909485	FALSE	-1.885584105	0.026163134	TRUE	-0.72518898	0.725885773	FALSE	-2.018157537	0.076885401	FALSE	-1.292968557	0.782169502	FALSE
3826	ENSMUSG00000026718.17	Stam	-0.510677937	0.949129263	FALSE	-1.14516602	0.076082228	FALSE	-1.592216624	0.028979192	TRUE	-0.634488083	0.734703255	FALSE	-1.081538687	0.319294033	FALSE	-0.447050603	1	FALSE
3827	ENSMUSG00000026721.16	Rabgap1l	-0.195633565	0.995633156	FALSE	-1.068802414	0.041523173	TRUE	-1.584316152	0.005936739	TRUE	-0.873168849	0.472519745	FALSE	-1.388682587	0.085737771	FALSE	-0.515513738	1	FALSE
3828	ENSMUSG00000026723.10	Trdmt1	0.344503439	0.928915666	FALSE	0.810362401	0.037818105	TRUE	0.836561817	0.057266224	FALSE	0.465858962	0.644532284	FALSE	0.492058378	0.468098887	FALSE	0.026199416	1	FALSE
3829	ENSMUSG00000026727.10	Rsu1	2.182877802	0.834911394	FALSE	3.160664435	0.099025672	FALSE	4.041583034	0.049890648	TRUE	0.977786633	0.884939575	FALSE	1.858705232	0.566679351	FALSE	0.880918599	1	FALSE
3830	ENSMUSG00000026730.12	Pter	1.847507386	0.913375725	FALSE	3.699439117	0.076997571	FALSE	4.991965647	0.023906856	TRUE	1.85193173	0.728418569	FALSE	3.144458261	0.293697955	FALSE	1.292526531	1	FALSE
3834	ENSMUSG00000026748.13	Plxdc2	1.9432412	0.580100185	FALSE	2.92227215	0.010128237	TRUE	3.621835497	0.003451206	TRUE	0.97903095	0.783504436	FALSE	1.678594297	0.385778007	FALSE	0.699563347	1	FALSE
3836	ENSMUSG00000026750.6	Psmb7	0.527368192	0.837584399	FALSE	1.15622933	0.009738458	TRUE	1.533840497	0.001630054	TRUE	0.628861138	0.586352018	FALSE	1.006472304	0.160285311	FALSE	0.377611167	1	FALSE
3838	ENSMUSG00000026754.16	Golga1	-0.845111044	0.973734745	FALSE	-0.744007401	0.649594392	FALSE	-3.203387865	0.034748842	TRUE	0.101103644	0.992952609	FALSE	-2.358276821	0.294016044	FALSE	-2.459380464	0.728394763	FALSE
3842	ENSMUSG00000026765.12	Lypd6b	-0.475430292	0.969378427	FALSE	-2.188344103	0.001261567	TRUE	-2.930170467	0.000105248	TRUE	-1.712913811	0.19585957	FALSE	-2.454740175	0.016510494	TRUE	-0.741826364	1	FALSE
3843	ENSMUSG00000026766.16	Mmadhc	0.570933651	0.555826634	FALSE	0.856645711	0.007828455	TRUE	1.027542552	0.003598883	TRUE	0.285712061	0.778792812	FALSE	0.456608902	0.418152395	FALSE	0.170896841	1	FALSE
3846	ENSMUSG00000026770.5	Il2ra	5.625889261	0.00045563	TRUE	6.752512149	6.67E-09	TRUE	6.6170958	4.24E-07	TRUE	1.126622888	0.76906798	FALSE	0.991206538	0.681432248	FALSE	-0.13541635	1	FALSE
3847	ENSMUSG00000026771.14	Spopl	0.539189318	0.890283191	FALSE	0.106866317	0.889399204	FALSE	-1.208365762	0.063848849	FALSE	-0.432323	0.803115996	FALSE	-1.74755508	0.036590982	TRUE	-1.315232079	0.406110569	FALSE
3848	ENSMUSG00000026773.19	Pfkfb3	5.053182178	0.425812888	FALSE	5.206153175	0.039478491	TRUE	2.024446612	0.523999554	FALSE	0.152970998	0.994437104	FALSE	-3.028735566	0.484966831	FALSE	-3.181706564	0.982623349	FALSE
3849	ENSMUSG00000026775.9	Yme1l1	-0.236492997	0.981520903	FALSE	-1.225820428	0.003709908	TRUE	-1.889240732	7.23E-05	TRUE	-0.989327431	0.239655938	FALSE	-1.652747735	0.008843261	TRUE	-0.663420304	0.913906949	FALSE
3850	ENSMUSG00000026778.13	Prkcq	-0.437099804	0.851934041	FALSE	-0.804707936	0.036384416	TRUE	-0.854123219	0.046699884	TRUE	-0.367608131	0.751615728	FALSE	-0.417023415	0.55162207	FALSE	-0.049415284	1	FALSE
3851	ENSMUSG00000026779.6	Mastl	0.753321309	0.910315515	FALSE	2.003321468	0.011411443	TRUE	2.050628411	0.019690016	TRUE	1.250000158	0.5027995	FALSE	1.297307101	0.324012432	FALSE	0.047306943	1	FALSE
3853	ENSMUSG00000026782.15	Abi2	1.096442725	0.39449044	FALSE	1.571505475	0.002457861	TRUE	2.727432715	5.89E-07	TRUE	0.47506275	0.76516926	FALSE	1.630989991	0.032412189	TRUE	1.15592724	0.451023977	FALSE
3857	ENSMUSG00000026788.13	Zbtb43	0.040647836	1	FALSE	-0.276833859	0.678288327	FALSE	-1.280122833	0.034092321	TRUE	-0.317481695	0.871605171	FALSE	-1.320770668	0.116257861	FALSE	-1.003288973	0.702153395	FALSE
3860	ENSMUSG00000026796.16	Fam129b	2.23824276	0.585482556	FALSE	3.99354559	0.002095465	TRUE	3.029106531	0.039299187	TRUE	1.755302829	0.592431142	FALSE	0.790863771	0.761802974	FALSE	-0.964439059	1	FALSE
3864	ENSMUSG00000026803.17	Ttf1	-0.220372811	0.945634435	FALSE	-0.31631577	0.275289374	FALSE	-0.593805155	0.049208495	TRUE	-0.095942959	0.936851944	FALSE	-0.373432344	0.423929118	FALSE	-0.277489385	1	FALSE
3873	ENSMUSG00000026818.5	Cel	1.254797557	0.979701434	FALSE	3.790731637	0.073914396	FALSE	7.570844666	0.0003912	TRUE	2.53593408	0.637811989	FALSE	6.316047109	0.029433403	TRUE	3.780113029	0.572312314	FALSE
3874	ENSMUSG00000026820.5	Ptges2	0.300574263	0.876270425	FALSE	0.442478325	0.140027726	FALSE	0.71369432	0.024793334	TRUE	0.141904062	0.900988539	FALSE	0.413120057	0.398885475	FALSE	0.271215995	1	FALSE
3876	ENSMUSG00000026826.13	Nr4a2	6.339339138	0.001011363	TRUE	6.338287779	5.47E-06	TRUE	5.965639037	0.000130975	TRUE	-0.001051359	1	FALSE	-0.373700101	0.915647276	FALSE	-0.372648743	1	FALSE
3877	ENSMUSG00000026827.12	Gpd2	0.649018799	0.746679647	FALSE	1.115220014	0.017733292	TRUE	1.530024193	0.002718237	TRUE	0.466201215	0.738515047	FALSE	0.881005393	0.250284832	FALSE	0.414804179	1	FALSE
3878	ENSMUSG00000026832.12	Cytip	-0.864302796	0.39449044	FALSE	-1.014817576	0.014253778	TRUE	-0.439549307	0.391471737	FALSE	-0.15051478	0.936851944	FALSE	0.424753488	0.581610432	FALSE	0.575268268	0.950347883	FALSE
3879	ENSMUSG00000026836.15	Acvr1	-2.319367543	0.841340754	FALSE	2.079456205	0.147360611	FALSE	3.056465358	0.038758982	TRUE	4.398823748	0.241180904	FALSE	5.375832901	0.043538279	TRUE	0.977009153	1	FALSE
3885	ENSMUSG00000026849.18	Tor1a	-0.137505211	0.972399311	FALSE	0.249119037	0.268985068	FALSE	0.502720821	0.029306086	TRUE	0.386624248	0.386085074	FALSE	0.640226032	0.03689448	TRUE	0.253601784	1	FALSE
3890	ENSMUSG00000026857.9	Ntmt1	1.651123657	0.808811412	FALSE	2.778238431	0.035431437	TRUE	3.523839533	0.01421984	TRUE	1.127114774	0.782257802	FALSE	1.872715877	0.402403033	FALSE	0.745601102	1	FALSE
3895	ENSMUSG00000026867.18	Gapvd1	-0.366988159	0.969378427	FALSE	-1.162042062	0.026285545	TRUE	-1.449325037	0.012836629	TRUE	-0.795053903	0.532286961	FALSE	-1.082336878	0.204891643	FALSE	-0.287282975	1	FALSE
3898	ENSMUSG00000026873.9	Phf19	2.103523534	0.606600343	FALSE	4.506140957	0.000254308	TRUE	5.354894254	5.98E-05	TRUE	2.402617423	0.361973758	FALSE	3.25137072	0.085605486	FALSE	0.848753296	1	FALSE
3900	ENSMUSG00000026878.17	Rab14	-0.027688896	1	FALSE	0.379566865	0.159416904	FALSE	0.59349058	0.039273326	TRUE	0.407255761	0.501136947	FALSE	0.621179477	0.119900104	FALSE	0.213923715	1	FALSE
3907	ENSMUSG00000026895.7	Ndufa8	0.179166259	0.984887188	FALSE	0.836378045	0.014535357	TRUE	1.086920624	0.003553767	TRUE	0.657211785	0.375428065	FALSE	0.907754365	0.085141457	FALSE	0.25054258	1	FALSE
3909	ENSMUSG00000026914.15	Psmd14	0.545247897	0.78570006	FALSE	1.104072456	0.007303532	TRUE	1.188826612	0.00914528	TRUE	0.55882456	0.609854754	FALSE	0.643578715	0.362525052	FALSE	0.084754156	1	FALSE
3914	ENSMUSG00000026922.13	Agpat2	-1.301268455	0.063437773	FALSE	0.644941892	0.11146876	FALSE	1.2340984	0.003101947	TRUE	1.946210347	0.00017224	TRUE	2.535366856	1.18E-06	TRUE	0.589156508	0.864481664	FALSE
3917	ENSMUSG00000026925.16	Inpp5e	-4.247133092	0.930827681	FALSE	-10.25203755	0.046061716	TRUE	-8.994979695	0.127630159	FALSE	-6.004904462	0.66535269	FALSE	-4.747846603	0.621477193	FALSE	0	1	FALSE
3918	ENSMUSG00000026926.14	Pmpca	0.335617767	0.671120491	FALSE	0.514399506	0.019580291	TRUE	0.544734216	0.026555205	TRUE	0.178781738	0.803193696	FALSE	0.209116449	0.612058411	FALSE	0.03033471	1	FALSE
3919	ENSMUSG00000026927.17	Entr1	4.028529172	0.90911156	FALSE	-25.96929044	1.74E-10	TRUE	7.242649551	0.131372549	FALSE	-29.99781961	3.37E-10	TRUE	3.214120379	0.69049077	FALSE	33.21193999	4.12E-14	TRUE
3922	ENSMUSG00000026938.10	Fcna	-9.384861822	0.000117575	TRUE	-8.444003952	1.08E-09	TRUE	-5.925828498	6.23E-05	TRUE	0.94085787	0.91611011	FALSE	3.459033324	0.275349899	FALSE	2.518175454	0.812213397	FALSE
3926	ENSMUSG00000026955.13	Sapcd2	8.088200071	0.00505325	TRUE	10.74513648	1.48E-07	TRUE	11.30240333	2.16E-07	TRUE	2.656936411	0.508686164	FALSE	3.214203258	0.246666362	FALSE	0.557266847	1	FALSE
3927	ENSMUSG00000026956.15	Uap1l1	0.07457605	1	FALSE	0.926628328	0.001154738	TRUE	1.306780029	1.93E-05	TRUE	0.852052277	0.076250698	FALSE	1.232203978	0.002070619	TRUE	0.380151701	0.971965135	FALSE
3929	ENSMUSG00000026960.6	Arl6ip6	0.081449744	1	FALSE	0.636621833	0.017944225	TRUE	0.729486773	0.014218638	TRUE	0.555172089	0.312554541	FALSE	0.648037029	0.122143757	FALSE	0.09286494	1	FALSE
3931	ENSMUSG00000026966.6	Ssna1	0.292385948	0.969378427	FALSE	0.723164253	0.083130962	FALSE	1.396273209	0.001240163	TRUE	0.430778305	0.708822142	FALSE	1.103887262	0.068631473	FALSE	0.673108957	0.771796413	FALSE
3934	ENSMUSG00000026974.11	Zmynd19	-0.102584295	1	FALSE	1.212534978	0.00270202	TRUE	0.959307554	0.037425152	TRUE	1.315119273	0.040300381	TRUE	1.061891849	0.094170102	FALSE	-0.253227424	1	FALSE
3938	ENSMUSG00000026987.16	Baz2b	-0.704236577	0.969378427	FALSE	-1.728026373	0.089259239	FALSE	-5.525562742	4.68E-07	TRUE	-1.023789796	0.727026993	FALSE	-4.821326165	0.000759963	TRUE	-3.797536369	0.013833253	TRUE
3941	ENSMUSG00000026994.9	Galnt3	1.535442462	0.874804036	FALSE	3.485374596	0.015244733	TRUE	3.868901096	0.014635784	TRUE	1.949932134	0.60099505	FALSE	2.333458634	0.328952569	FALSE	0.3835265	1	FALSE
3942	ENSMUSG00000026999.14	Nup35	0.065553782	1	FALSE	-1.014345577	0.163637182	FALSE	-1.82340413	0.025999645	TRUE	-1.079899359	0.508686164	FALSE	-1.888957913	0.092189132	FALSE	-0.809058553	1	FALSE
3944	ENSMUSG00000027002.13	Nckap1	-0.928847888	0.433803271	FALSE	-1.094284932	0.018445784	TRUE	-1.892513164	0.000235907	TRUE	-0.165437044	0.938889771	FALSE	-0.963665276	0.210692976	FALSE	-0.798228232	0.818115283	FALSE
3947	ENSMUSG00000027009.18	Itga4	0.134040475	0.993396226	FALSE	-0.221121607	0.554740441	FALSE	-0.761815402	0.033406947	TRUE	-0.355162082	0.686547148	FALSE	-0.895855877	0.061700826	FALSE	-0.540693795	0.789327358	FALSE
3953	ENSMUSG00000027030.15	Stk39	1.266432529	0.394265781	FALSE	2.810696261	7.59E-07	TRUE	3.637151151	3.97E-09	TRUE	1.544263732	0.167158164	FALSE	2.370718622	0.005170211	TRUE	0.82645489	0.950347883	FALSE
3955	ENSMUSG00000027067.16	Ssrp1	0.554676481	0.652241713	FALSE	0.977714871	0.005543136	TRUE	0.995505862	0.011168221	TRUE	0.42303839	0.666405971	FALSE	0.440829381	0.491086112	FALSE	0.017790991	1	FALSE
3957	ENSMUSG00000027073.5	Prg2	-2.156601212	0.973734745	FALSE	-7.875151271	0.033197019	TRUE	-7.051201527	0.098357692	FALSE	-5.71855006	0.513512298	FALSE	-4.894600316	0.454418301	FALSE	0	1	FALSE
3958	ENSMUSG00000027074.14	Slc43a3	1.821473688	0.337180479	FALSE	3.25494961	4.18E-05	TRUE	3.31767437	0.000173483	TRUE	1.433475923	0.451311392	FALSE	1.496200682	0.269023704	FALSE	0.06272476	1	FALSE
3960	ENSMUSG00000027076.10	Timm10	1.084650591	0.572793323	FALSE	1.295550803	0.04161428	TRUE	1.093930263	0.131906082	FALSE	0.210900212	0.943780562	FALSE	0.009279673	0.998172339	FALSE	-0.201620539	1	FALSE
3961	ENSMUSG00000027078.14	Ube2l6	-1.843479188	0.189386372	FALSE	-1.642619916	0.023549827	TRUE	-0.7893945	0.374695013	FALSE	0.200859271	0.958859985	FALSE	1.054084688	0.401338457	FALSE	0.853225417	1	FALSE
3967	ENSMUSG00000027091.14	Zc3h15	0.232279401	0.952744572	FALSE	0.599942398	0.042085315	TRUE	0.578601674	0.082179799	FALSE	0.367662997	0.638151736	FALSE	0.346322273	0.510914042	FALSE	-0.021340724	1	FALSE
3968	ENSMUSG00000027099.9	Mtx2	0.626989465	0.751772473	FALSE	1.156385621	0.010427172	TRUE	1.522394726	0.001876929	TRUE	0.529396155	0.668870994	FALSE	0.895405261	0.219742059	FALSE	0.366009106	1	FALSE
3972	ENSMUSG00000027109.16	Sp3	-0.241177668	0.963564809	FALSE	-0.931374741	0.00320845	TRUE	-0.536040992	0.15146073	FALSE	-0.690197073	0.29614907	FALSE	-0.294863324	0.627947639	FALSE	0.395333749	1	FALSE
3974	ENSMUSG00000027115.14	Kif18a	0.297879113	0.985901083	FALSE	1.407676319	0.013392809	TRUE	1.765067545	0.004361744	TRUE	1.109797206	0.354459038	FALSE	1.467188432	0.091910552	FALSE	0.357391226	1	FALSE
3975	ENSMUSG00000027122.15	Arl14ep	0.005962181	1	FALSE	0.654765208	0.117773419	FALSE	1.363471359	0.00165917	TRUE	0.648803027	0.492716392	FALSE	1.357509178	0.019947708	TRUE	0.708706151	0.748161772	FALSE
3978	ENSMUSG00000027132.3	Katnbl1	0.319368024	0.889979497	FALSE	0.582768173	0.07481749	FALSE	0.72382124	0.043842164	TRUE	0.263400149	0.794918052	FALSE	0.404453216	0.472495637	FALSE	0.141053067	1	FALSE
3980	ENSMUSG00000027134.4	Lpcat4	0.239816395	0.890283191	FALSE	1.127790232	5.24E-07	TRUE	1.638127749	1.43E-11	TRUE	0.887973837	0.008138641	TRUE	1.398311354	5.25E-06	TRUE	0.510337517	0.525540813	FALSE
3981	ENSMUSG00000027162.7	Lin7c	-0.365920207	0.80905054	FALSE	-0.581559584	0.049483276	TRUE	-0.555097262	0.099144195	FALSE	-0.215639377	0.823620924	FALSE	-0.189177055	0.751822129	FALSE	0.026462323	1	FALSE
3983	ENSMUSG00000027164.8	Traf6	-0.26539565	1	FALSE	-1.005549079	0.357322292	FALSE	-3.137525529	0.018892783	TRUE	-0.740153429	0.817890496	FALSE	-2.872129879	0.105064252	FALSE	-2.13197645	0.752008399	FALSE
3985	ENSMUSG00000027167.11	Elp4	0.093381653	1	FALSE	0.49286794	0.268182618	FALSE	0.937588385	0.041057283	TRUE	0.399486287	0.739911412	FALSE	0.844206732	0.195169181	FALSE	0.444720444	1	FALSE
3990	ENSMUSG00000027176.8	Cstf3	0.081550485	1	FALSE	0.634360692	0.061154693	FALSE	0.747457253	0.045685231	TRUE	0.552810207	0.474055155	FALSE	0.665906768	0.21406378	FALSE	0.113096561	1	FALSE
3994	ENSMUSG00000027185.15	Nat10	1.296977092	0.085571786	FALSE	1.051813345	0.018462166	TRUE	0.901340395	0.076480669	FALSE	-0.245163747	0.887197582	FALSE	-0.395636697	0.641665132	FALSE	-0.15047295	1	FALSE
4002	ENSMUSG00000027203.15	Dut	0.888008592	0.741073674	FALSE	2.477128946	4.84E-05	TRUE	2.974385385	9.38E-06	TRUE	1.589120354	0.187934333	FALSE	2.086376792	0.026386667	TRUE	0.497256439	1	FALSE
4005	ENSMUSG00000027215.13	Cd82	0.839718211	0.00910589	TRUE	1.100364026	1.91E-07	TRUE	1.450391732	3.12E-10	TRUE	0.260645816	0.680087824	FALSE	0.610673522	0.077102706	FALSE	0.350027706	0.880112106	FALSE
4009	ENSMUSG00000027227.7	Sord	-0.17171459	1	FALSE	0.80564471	0.293301023	FALSE	1.597737792	0.0413828	TRUE	0.9773593	0.583404301	FALSE	1.769452382	0.102062586	FALSE	0.792093082	1	FALSE
4010	ENSMUSG00000027230.9	Creb3l1	0.827252188	0.793370406	FALSE	2.022441956	0.000710007	TRUE	2.159653569	0.000867169	TRUE	1.195189768	0.32156813	FALSE	1.332401381	0.151656883	FALSE	0.137211613	1	FALSE
4012	ENSMUSG00000027236.8	Eif3j1	1.174533271	0.590166906	FALSE	1.507962817	0.032268981	TRUE	0.927717923	0.268156838	FALSE	0.333429546	0.904614359	FALSE	-0.246815348	0.877790919	FALSE	-0.580244894	1	FALSE
4018	ENSMUSG00000027248.13	Pdia3	0.377752842	0.932052691	FALSE	0.973303609	0.027220368	TRUE	0.956224353	0.053359702	FALSE	0.595550768	0.604172582	FALSE	0.578471511	0.457411817	FALSE	-0.017079257	1	FALSE
4025	ENSMUSG00000027272.5	Ubr1	0.03379203	1	FALSE	-0.659488854	0.102727626	FALSE	-1.020644839	0.018757712	TRUE	-0.693280883	0.435847563	FALSE	-1.054436869	0.078515278	FALSE	-0.361155986	1	FALSE
4036	ENSMUSG00000027293.13	Ehd4	0.569427582	0.874804036	FALSE	1.700342642	0.001292689	TRUE	2.249523325	8.85E-05	TRUE	1.13091506	0.308720989	FALSE	1.680095743	0.035633749	TRUE	0.549180683	1	FALSE
4039	ENSMUSG00000027303.18	Ptpra	-0.71571096	0.844824946	FALSE	-1.430702407	0.021396979	TRUE	-1.312194051	0.066273455	FALSE	-0.714991447	0.680087824	FALSE	-0.596483091	0.612058411	FALSE	0.118508356	1	FALSE
4041	ENSMUSG00000027306.15	Nusap1	2.296687798	0.587156029	FALSE	4.613484332	0.000483027	TRUE	5.285565935	0.000268652	TRUE	2.316796534	0.461038688	FALSE	2.988878137	0.16414771	FALSE	0.672081603	1	FALSE
4042	ENSMUSG00000027309.18	4930402H24Rik	-0.45353495	0.806941653	FALSE	-1.081489181	0.002278574	TRUE	-0.915394029	0.025354273	TRUE	-0.627954231	0.446134343	FALSE	-0.461859079	0.477051987	FALSE	0.166095153	1	FALSE
4043	ENSMUSG00000027312.14	Atrn	-0.196538796	0.983144528	FALSE	-0.83008933	0.025295853	TRUE	-1.390480917	0.00063137	TRUE	-0.633550534	0.460250756	FALSE	-1.193942121	0.031249914	TRUE	-0.560391587	0.913906949	FALSE
4044	ENSMUSG00000027313.3	Chac1	4.20596107	0.041906121	TRUE	4.078189062	0.001673884	TRUE	4.152074641	0.002951176	TRUE	-0.127772008	0.989477342	FALSE	-0.053886429	0.98886231	FALSE	0.073885579	1	FALSE
4045	ENSMUSG00000027315.13	Spint1	5.527542439	0.328633643	FALSE	8.487481149	0.00076904	TRUE	10.09723069	0.00015448	TRUE	2.95993871	0.602480594	FALSE	4.569688246	0.193189064	FALSE	1.609749536	1	FALSE
4047	ENSMUSG00000027323.10	Rad51	2.197750863	0.830455268	FALSE	4.066680653	0.036550413	TRUE	7.509857088	0.000230083	TRUE	1.86892979	0.711422697	FALSE	5.312106225	0.042556102	TRUE	3.443176434	0.65207505	FALSE
4049	ENSMUSG00000027326.13	Knl1	3.219512196	0.572296573	FALSE	5.004614191	0.006998513	TRUE	5.168791409	0.010944771	TRUE	1.785101995	0.738515047	FALSE	1.949279213	0.551553652	FALSE	0.164177218	1	FALSE
4053	ENSMUSG00000027331.15	Knstrn	0.702167406	0.910315515	FALSE	2.148710473	0.003155087	TRUE	2.399778885	0.002528946	TRUE	1.446543067	0.343483597	FALSE	1.697611479	0.136643813	FALSE	0.251068413	1	FALSE
4056	ENSMUSG00000027339.15	Rassf2	-0.767964653	0.861040227	FALSE	-2.199327446	0.001229724	TRUE	-2.58613917	0.000712709	TRUE	-1.431362793	0.321434974	FALSE	-1.818174518	0.097200606	FALSE	-0.386811725	1	FALSE
4057	ENSMUSG00000027340.15	Slc23a2	0.011059717	1	FALSE	-0.303893686	0.141796578	FALSE	-0.600605289	0.006340956	TRUE	-0.314953403	0.496764435	FALSE	-0.611665006	0.039034234	TRUE	-0.296711603	0.913906949	FALSE
4060	ENSMUSG00000027346.15	Gpcpd1	-0.188809209	1	FALSE	-1.676476404	0.027386777	TRUE	-2.67032007	0.001731669	TRUE	-1.487667195	0.353772875	FALSE	-2.481510861	0.030985491	TRUE	-0.993843666	1	FALSE
4063	ENSMUSG00000027351.14	Spred1	-0.632401146	0.590166906	FALSE	1.29069494	0.000317462	TRUE	1.560267358	7.22E-05	TRUE	1.923096087	1.38E-05	TRUE	2.192668504	3.66E-06	TRUE	0.269572417	1	FALSE
4065	ENSMUSG00000027357.16	Crls1	-7.902138183	0.030946751	TRUE	-0.192552221	0.942545285	FALSE	0.246180012	0.930985444	FALSE	7.709585962	0.040300381	TRUE	8.148318195	0.013434842	TRUE	0.438732233	1	FALSE
4068	ENSMUSG00000027363.15	Usp8	-20.32854741	7.84E-05	TRUE	-6.148841872	0.13686526	FALSE	-4.767506403	0.31535944	FALSE	14.17970554	0.027196635	TRUE	15.561041	0.008699202	TRUE	1.381335468	1	FALSE
4070	ENSMUSG00000027365.14	Trpm7	-0.725690133	0.856409781	FALSE	-1.3357321	0.039050154	TRUE	-2.235382664	0.001338589	TRUE	-0.610041967	0.757140266	FALSE	-1.509692531	0.137395514	FALSE	-0.899650564	0.950347883	FALSE
4077	ENSMUSG00000027379.13	Bub1	3.77960232	0.205547371	FALSE	5.77994188	6.13E-05	TRUE	6.061698735	0.000140666	TRUE	2.00033956	0.598864966	FALSE	2.282096415	0.35723259	FALSE	0.281756855	1	FALSE
4078	ENSMUSG00000027380.10	Acoxl	-0.675402724	0.969378427	FALSE	0.063908867	0.964017724	FALSE	2.541313149	0.012132062	TRUE	0.739311591	0.813879087	FALSE	3.216715874	0.017480986	TRUE	2.477404282	0.181517325	FALSE
4079	ENSMUSG00000027381.16	Bcl2l11	0.454017598	0.652241713	FALSE	1.184534567	1.79E-05	TRUE	1.918796134	6.42E-11	TRUE	0.730516969	0.179261488	FALSE	1.464778536	0.000136082	TRUE	0.734261567	0.28528295	FALSE
4083	ENSMUSG00000027395.15	Polr1b	1.192969075	0.231776356	FALSE	1.119462131	0.022841626	TRUE	0.504671501	0.406168837	FALSE	-0.073506943	0.980578996	FALSE	-0.688297574	0.421823323	FALSE	-0.614790631	1	FALSE
4084	ENSMUSG00000027397.14	Slc20a1	-0.009011917	1	FALSE	-0.580355904	0.041523173	TRUE	-1.283103645	2.00E-05	TRUE	-0.571343987	0.329615478	FALSE	-1.274091728	0.00112882	TRUE	-0.702747741	0.318219316	FALSE
4085	ENSMUSG00000027398.13	Il1b	-7.191102018	0.101793945	FALSE	-6.560628912	0.002935548	TRUE	-5.097909144	0.039320158	TRUE	0.630473106	0.965820501	FALSE	2.093192874	0.675637354	FALSE	1.462719768	1	FALSE
4088	ENSMUSG00000027405.16	Nop56	1.024371719	0.268926727	FALSE	1.182427345	0.006210804	TRUE	0.76188146	0.131031732	FALSE	0.158055626	0.936851944	FALSE	-0.262490259	0.77088043	FALSE	-0.420545885	1	FALSE
4089	ENSMUSG00000027406.12	Idh3b	0.33679405	0.758961247	FALSE	0.535998637	0.031630763	TRUE	0.476999762	0.092080353	FALSE	0.199204587	0.805290367	FALSE	0.140205713	0.786402863	FALSE	-0.058998875	1	FALSE
4091	ENSMUSG00000027411.17	Vps16	-1.221972423	0.948231028	FALSE	-3.556951611	0.022089406	TRUE	-3.763857427	0.048395919	TRUE	-2.334979188	0.528717346	FALSE	-2.541885004	0.356459657	FALSE	-0.206905816	1	FALSE
4097	ENSMUSG00000027427.13	Polr3f	-0.171335635	0.903680291	FALSE	-0.48524559	0.006210804	TRUE	-0.759468668	0.000140666	TRUE	-0.313909954	0.438268662	FALSE	-0.588133033	0.030485676	TRUE	-0.274223079	0.913906949	FALSE
4100	ENSMUSG00000027430.12	Dtd1	0.297062725	0.86402033	FALSE	0.559653617	0.039475879	TRUE	0.774472924	0.008569219	TRUE	0.262590892	0.743634732	FALSE	0.477410199	0.281306457	FALSE	0.214819307	1	FALSE
4101	ENSMUSG00000027433.5	Xrn2	-0.221547482	0.448780059	FALSE	-0.211123149	0.067888924	FALSE	-0.413213648	0.000732756	TRUE	0.010424333	0.989719589	FALSE	-0.191666166	0.311610833	FALSE	-0.202090499	0.746308779	FALSE
4105	ENSMUSG00000027447.6	Cst3	-2.482625086	0.030946751	TRUE	-1.703931653	0.024538974	TRUE	-0.869131819	0.344455759	FALSE	0.778693433	0.728419199	FALSE	1.613493267	0.183776356	FALSE	0.834799834	1	FALSE
4106	ENSMUSG00000027452.11	Acss1	-0.395723151	0.948231028	FALSE	-1.233925423	0.010049653	TRUE	-1.11636013	0.039854614	TRUE	-0.838202273	0.456278825	FALSE	-0.720636979	0.385273591	FALSE	0.117565294	1	FALSE
4108	ENSMUSG00000027456.8	Sdcbp2	0.320373332	0.964015895	FALSE	2.189172681	1.48E-08	TRUE	3.124429067	4.90E-14	TRUE	1.86879935	0.000323259	TRUE	2.804055736	4.57E-08	TRUE	0.935256386	0.395812146	FALSE
4109	ENSMUSG00000027459.16	Fam110a	1.681945107	0.778269122	FALSE	0.13399082	0.943429746	FALSE	3.143814869	0.019654096	TRUE	-1.547954288	0.630744451	FALSE	1.461869761	0.479470417	FALSE	3.009824049	0.28528295	FALSE
4112	ENSMUSG00000027466.15	Rbck1	0.261604945	0.543749685	FALSE	0.224664092	0.146946969	FALSE	0.405480259	0.012655757	TRUE	-0.036940853	0.962707838	FALSE	0.143875313	0.601267802	FALSE	0.180816166	1	FALSE
4113	ENSMUSG00000027469.16	Tpx2	7.915446005	0.081817139	FALSE	11.3772293	1.55E-05	TRUE	11.74190378	4.56E-05	TRUE	3.461783294	0.589178493	FALSE	3.826457779	0.367894163	FALSE	0.364674485	1	FALSE
4119	ENSMUSG00000027490.17	E2f1	2.220553054	0.602712625	FALSE	4.350187425	0.00091625	TRUE	4.518903534	0.001789239	TRUE	2.129634371	0.501815655	FALSE	2.29835048	0.300733423	FALSE	0.168716109	1	FALSE
4120	ENSMUSG00000027495.4	Fam210b	-0.534650914	0.653826014	FALSE	-0.83708164	0.014853076	TRUE	-0.665279675	0.093603088	FALSE	-0.302430726	0.780245965	FALSE	-0.130628761	0.868338615	FALSE	0.171801965	1	FALSE
4121	ENSMUSG00000027496.15	Aurka	1.769770236	0.653880847	FALSE	4.026344385	0.000258893	TRUE	4.572576032	0.000155385	TRUE	2.256574149	0.341101611	FALSE	2.802805796	0.109665551	FALSE	0.546231647	1	FALSE
4126	ENSMUSG00000027508.15	Pag1	-0.374153708	0.969378427	FALSE	-1.727576699	0.001037726	TRUE	-2.35088337	5.04E-05	TRUE	-1.353422991	0.184635173	FALSE	-1.976729662	0.011385242	TRUE	-0.623306671	1	FALSE
4129	ENSMUSG00000027514.14	Zbp1	-0.688554849	0.844131812	FALSE	-1.061375151	0.083294421	FALSE	-1.629033161	0.013326478	TRUE	-0.372820302	0.863049571	FALSE	-0.940478312	0.351735271	FALSE	-0.56765801	1	FALSE
4133	ENSMUSG00000027533.10	Fabp5	2.622048901	0.094136977	FALSE	3.51784529	5.52E-05	TRUE	3.765415779	9.82E-05	TRUE	0.895796389	0.739911412	FALSE	1.143366877	0.476799355	FALSE	0.247570488	1	FALSE
4136	ENSMUSG00000027540.13	Ptpn1	-0.241266629	0.713088192	FALSE	0.223956802	0.20625433	FALSE	0.725937632	3.60E-05	TRUE	0.465223431	0.108826768	FALSE	0.96720426	5.25E-06	TRUE	0.501980829	0.08626312	FALSE
4140	ENSMUSG00000027551.15	Zfp64	-0.1382269	0.996939004	FALSE	-0.959606513	0.014160212	TRUE	-0.721860052	0.131026924	FALSE	-0.821379613	0.29356395	FALSE	-0.583633153	0.396851666	FALSE	0.237746461	1	FALSE
4144	ENSMUSG00000027566.15	Psma7	0.723523508	0.312756714	FALSE	-0.092925105	0.834216829	FALSE	-0.307756825	0.464835993	FALSE	-0.816448614	0.167598876	FALSE	-1.031280333	0.033133494	TRUE	-0.21483172	1	FALSE
4146	ENSMUSG00000027573.11	Gid8	-0.456614686	0.433387142	FALSE	0.213056374	0.40121542	FALSE	0.365360979	0.163366026	FALSE	0.66967106	0.071735512	FALSE	0.821975664	0.010752587	TRUE	0.152304605	1	FALSE
4147	ENSMUSG00000027575.19	Arfgap1	-16.29680071	0.005503619	TRUE	3.820775894	0.391130217	FALSE	3.679432313	0.455401022	FALSE	20.1175766	0.000105004	TRUE	19.97623302	0.000334465	TRUE	-0.14134358	1	FALSE
4151	ENSMUSG00000027589.14	Pcmtd2	-0.160620351	1	FALSE	-1.087514023	0.026902593	TRUE	-1.057103193	0.057266224	FALSE	-0.926893673	0.382668642	FALSE	-0.896482842	0.268333392	FALSE	0.03041083	1	FALSE
4153	ENSMUSG00000027597.15	Ahcy	0.773854022	0.445509704	FALSE	1.319559267	0.000547385	TRUE	1.490327963	0.000395527	TRUE	0.545705245	0.586100369	FALSE	0.716473942	0.266837178	FALSE	0.170768697	1	FALSE
4154	ENSMUSG00000027598.16	Itch	-0.555053741	0.857957171	FALSE	-1.136894233	0.021075294	TRUE	-2.080089207	0.000153447	TRUE	-0.581840491	0.667911534	FALSE	-1.525035465	0.047087484	TRUE	-0.943194974	0.719557491	FALSE
4158	ENSMUSG00000027605.18	Acss2	-0.476280173	0.965188522	FALSE	-2.161795566	0.000496789	TRUE	-2.993576062	1.05E-05	TRUE	-1.685515393	0.149740503	FALSE	-2.517295889	0.005772462	TRUE	-0.831780496	0.992935266	FALSE
4161	ENSMUSG00000027613.15	Eif6	0.708784546	0.580100185	FALSE	1.092879244	0.008233138	TRUE	1.169359633	0.010754827	TRUE	0.384094698	0.76545765	FALSE	0.460575087	0.546766976	FALSE	0.076480388	1	FALSE
4162	ENSMUSG00000027615.14	Hps3	-1.408243772	0.442147734	FALSE	-2.380839931	0.000643155	TRUE	-2.598685792	0.000924482	TRUE	-0.97259616	0.603003319	FALSE	-1.19044202	0.326654986	FALSE	-0.21784586	1	FALSE
4163	ENSMUSG00000027618.17	Nfs1	0.41043332	0.670749465	FALSE	0.629759065	0.019016439	TRUE	0.701704163	0.018236701	TRUE	0.219325745	0.801129591	FALSE	0.291270843	0.552921405	FALSE	0.071945098	1	FALSE
4166	ENSMUSG00000027630.13	Tbl1xr1	0.717524563	0.316183408	FALSE	0.707977451	0.027644789	TRUE	0.517760035	0.165620583	FALSE	-0.009547112	0.99947146	FALSE	-0.199764527	0.75874728	FALSE	-0.190217416	1	FALSE
4168	ENSMUSG00000027635.15	Dsn1	0.260148623	0.982682933	FALSE	1.576428864	0.000785881	TRUE	2.023581186	7.09E-05	TRUE	1.316280241	0.117391432	FALSE	1.763432563	0.009290565	TRUE	0.447152322	1	FALSE
4169	ENSMUSG00000027636.11	Sla2	-0.584629863	0.770406938	FALSE	-1.212219016	0.004916189	TRUE	-0.922573446	0.063445986	FALSE	-0.627589154	0.565877807	FALSE	-0.337943583	0.695710885	FALSE	0.28964557	1	FALSE
4170	ENSMUSG00000027637.3	Rab5if	0.261030828	0.969378427	FALSE	0.867103481	0.017302084	TRUE	1.054524403	0.008393801	TRUE	0.606072652	0.478025114	FALSE	0.793493575	0.173847705	FALSE	0.187420922	1	FALSE
4173	ENSMUSG00000027642.15	Rpn2	1.76762726	0.849207404	FALSE	4.028490976	0.009802066	TRUE	3.667138622	0.035678217	TRUE	2.260863716	0.496764435	FALSE	1.899511362	0.448073702	FALSE	-0.361352354	1	FALSE
4175	ENSMUSG00000027649.15	Ctnnbl1	0.047134582	1	FALSE	0.236277663	0.334717156	FALSE	0.529223828	0.031955748	TRUE	0.189143081	0.788119701	FALSE	0.482089246	0.170892402	FALSE	0.292946165	0.977418404	FALSE
4179	ENSMUSG00000027654.2	Fam83d	0.192966715	1	FALSE	2.748803347	0.007412615	TRUE	3.292422019	0.003101947	TRUE	2.555836631	0.187434275	FALSE	3.099455303	0.042003997	TRUE	0.543618672	1	FALSE
4182	ENSMUSG00000027665.13	Pik3ca	-1.739332617	0.252473102	FALSE	-0.145591173	0.889014484	FALSE	1.006518781	0.247911981	FALSE	1.593741444	0.287643858	FALSE	2.745851398	0.008288461	TRUE	1.152109954	0.873309765	FALSE
4186	ENSMUSG00000027670.4	Ocstamp	-0.823963658	0.913375725	FALSE	-1.823730785	0.042736452	TRUE	-3.163438188	0.0029439	TRUE	-0.999767126	0.693218439	FALSE	-2.33947453	0.124556312	FALSE	-1.339707404	0.966041318	FALSE
4187	ENSMUSG00000027673.12	Ndufb5	0.432913744	0.721350718	FALSE	1.008337715	0.000552081	TRUE	0.958724335	0.003218738	TRUE	0.575423971	0.363537481	FALSE	0.525810591	0.286567462	FALSE	-0.04961338	1	FALSE
4195	ENSMUSG00000027698.14	Nceh1	-0.11237913	0.994716913	FALSE	-0.345652836	0.226356246	FALSE	-0.646238154	0.032492217	TRUE	-0.233273707	0.778977874	FALSE	-0.533859024	0.221222774	FALSE	-0.300585318	1	FALSE
4199	ENSMUSG00000027709.9	Mccc1	-0.10165028	1	FALSE	-0.980189886	0.021518413	TRUE	-2.105818078	4.11E-05	TRUE	-0.878539606	0.318707906	FALSE	-2.004167798	0.002858464	TRUE	-1.125628192	0.400144082	FALSE
4201	ENSMUSG00000027712.13	Anxa5	0.047224944	1	FALSE	0.663172578	1.46E-05	TRUE	1.000093788	9.86E-10	TRUE	0.615947634	0.004819956	TRUE	0.952868844	3.66E-06	TRUE	0.33692121	0.533345143	FALSE
4204	ENSMUSG00000027715.9	Ccna2	2.963821927	0.314293445	FALSE	5.175802642	4.39E-05	TRUE	5.653781316	5.57E-05	TRUE	2.211980715	0.47296449	FALSE	2.689959388	0.205184446	FALSE	0.477978674	1	FALSE
4206	ENSMUSG00000027720.7	Il2	10.93457497	2.76E-06	TRUE	11.03201967	1.48E-09	TRUE	7.597348061	0.000184504	TRUE	0.097444707	0.994437104	FALSE	-3.337226904	0.207408299	FALSE	-3.434671611	0.533345143	FALSE
4209	ENSMUSG00000027742.13	Cog6	0.03275272	1	FALSE	0.439912747	0.018622402	TRUE	0.287770785	0.194976325	FALSE	0.407160027	0.278777827	FALSE	0.255018065	0.439337587	FALSE	-0.152141962	1	FALSE
4212	ENSMUSG00000027752.15	Exosc8	0.240705491	0.950904135	FALSE	0.895310631	0.002241663	TRUE	1.148790983	0.000315675	TRUE	0.65460514	0.281142923	FALSE	0.908085492	0.040204095	TRUE	0.253480352	1	FALSE
4217	ENSMUSG00000027778.15	Ift80	-19.80502301	1.80E-05	TRUE	2.745618203	0.497693987	FALSE	1.198207901	0.813795807	FALSE	22.55064122	2.28E-07	TRUE	21.00323091	1.31E-05	TRUE	-1.547410302	1	FALSE
4218	ENSMUSG00000027782.10	Kpna4	-0.351353549	0.879185521	FALSE	-1.221207675	0.000210341	TRUE	-2.140253083	6.46E-09	TRUE	-0.869854126	0.170972328	FALSE	-1.788899535	0.000183591	TRUE	-0.919045409	0.287099908	FALSE
4219	ENSMUSG00000027784.10	Ppm1l	-0.389138318	0.969378427	FALSE	-1.385062005	0.014333615	TRUE	-1.736914223	0.006809145	TRUE	-0.995923687	0.442809223	FALSE	-1.347775905	0.141337401	FALSE	-0.351852218	1	FALSE
4225	ENSMUSG00000027806.9	Tsc22d2	1.021267431	0.690909242	FALSE	0.015754775	0.988219752	FALSE	-1.643344004	0.054067409	FALSE	-1.005512655	0.549128819	FALSE	-2.664611435	0.01138393	TRUE	-1.659098779	0.469201276	FALSE
4227	ENSMUSG00000027809.14	Etfdh	-1.787939116	0.497310083	FALSE	1.487493043	0.135431889	FALSE	2.249245965	0.034483153	TRUE	3.275432159	0.020556502	TRUE	4.037185081	0.002434204	TRUE	0.761752922	1	FALSE
4229	ENSMUSG00000027811.9	4930579G24Rik	0.270011439	0.981185046	FALSE	1.320902741	0.005782736	TRUE	1.654136331	0.001529081	TRUE	1.050891302	0.286146762	FALSE	1.384124892	0.056749119	FALSE	0.33323359	1	FALSE
4230	ENSMUSG00000027823.9	Gmps	0.448687263	0.803930127	FALSE	0.807255285	0.021937528	TRUE	0.87961172	0.024357938	TRUE	0.358568022	0.731463729	FALSE	0.430924457	0.49433394	FALSE	0.072356435	1	FALSE
4231	ENSMUSG00000027824.5	Vmn2r1	0.3045523	0.995633156	FALSE	-1.434335345	0.093170968	FALSE	-4.367075134	0.000588084	TRUE	-1.738887645	0.306397428	FALSE	-4.671627434	0.002951225	TRUE	-2.932739789	0.318219316	FALSE
4233	ENSMUSG00000027829.15	Ccnl1	-0.308552039	0.819767986	FALSE	-0.880427099	0.000280205	TRUE	-1.10232348	4.07E-05	TRUE	-0.57187506	0.255245291	FALSE	-0.793771442	0.034102219	TRUE	-0.221896381	1	FALSE
4237	ENSMUSG00000027840.5	Wnt2b	-1.856619259	0.844738056	FALSE	-3.604875176	0.04056044	TRUE	-3.472442189	0.109040906	FALSE	-1.748255916	0.722655202	FALSE	-1.615822929	0.636605284	FALSE	0.132432987	1	FALSE
4238	ENSMUSG00000027843.13	Ptpn22	0.996644811	0.314293445	FALSE	1.326571618	0.002499001	TRUE	1.544673843	0.001348221	TRUE	0.329926807	0.823351528	FALSE	0.548029032	0.49111981	FALSE	0.218102225	1	FALSE
4239	ENSMUSG00000027845.15	Dclre1b	-7.733408996	0.037923653	TRUE	-0.564648389	0.822987622	FALSE	-0.072589836	0.982108071	FALSE	7.168760607	0.073515687	FALSE	7.66081916	0.024171803	TRUE	0.492058553	1	FALSE
4241	ENSMUSG00000027854.12	Sike1	-0.416787859	0.532243523	FALSE	-0.493704019	0.034094927	TRUE	-0.476395666	0.073584774	FALSE	-0.07691616	0.943785838	FALSE	-0.059607807	0.917802932	FALSE	0.017308353	1	FALSE
4243	ENSMUSG00000027858.13	Tspan2	-0.343454914	1	FALSE	2.780348654	0.007476397	TRUE	3.018513034	0.008379958	TRUE	3.123803568	0.071735512	FALSE	3.361967948	0.029041736	TRUE	0.23816438	1	FALSE
4246	ENSMUSG00000027864.9	Ptgfrn	1.549671618	0.736156336	FALSE	1.711687272	0.138585961	FALSE	3.33135413	0.004779495	TRUE	0.162015654	0.979812797	FALSE	1.781682513	0.313704413	FALSE	1.619666859	0.88428252	FALSE
4249	ENSMUSG00000027879.9	Sec22b	-0.606200583	0.127364734	FALSE	-0.522535159	0.016594391	TRUE	0.015929336	0.964645861	FALSE	0.083665424	0.930810008	FALSE	0.622129919	0.06131655	FALSE	0.538464495	0.318301096	FALSE
4251	ENSMUSG00000027882.18	Stxbp3	-0.66296769	0.713088192	FALSE	-1.055951728	0.021280276	TRUE	-1.106998974	0.031210828	TRUE	-0.392984037	0.788435351	FALSE	-0.444031283	0.606210653	FALSE	-0.051047246	1	FALSE
4261	ENSMUSG00000027907.4	S100a11	-0.092111631	1	FALSE	1.129844519	0.000922804	TRUE	1.53010882	3.52E-05	TRUE	1.22195615	0.016278531	TRUE	1.622220451	0.000642941	TRUE	0.400264301	1	FALSE
4269	ENSMUSG00000027947.11	Il6ra	-0.76119569	0.952004434	FALSE	-2.940062013	0.001719297	TRUE	-3.9390699	0.000157042	TRUE	-2.178866324	0.258259791	FALSE	-3.17787421	0.02692317	TRUE	-0.999007886	1	FALSE
4276	ENSMUSG00000027962.14	Vcam1	-8.489145598	6.84E-05	TRUE	-10.99238664	9.54E-10	TRUE	-7.096234222	4.51E-05	TRUE	-2.503241044	0.651986462	FALSE	1.392911376	0.686989072	FALSE	3.896152419	0.590351736	FALSE
4278	ENSMUSG00000027968.11	Larp7	0.295294336	0.93363475	FALSE	1.007223791	0.002860289	TRUE	0.776907632	0.044350892	TRUE	0.711929455	0.312554541	FALSE	0.481613295	0.420157669	FALSE	-0.230316159	1	FALSE
4279	ENSMUSG00000027978.9	Prss12	0.121659144	1	FALSE	-1.67462505	0.049014247	TRUE	-2.758456706	0.002852491	TRUE	-1.796284194	0.299922917	FALSE	-2.88011585	0.020216033	TRUE	-1.083831656	0.997412727	FALSE
4282	ENSMUSG00000027984.8	Hadh	0.080440457	0.998600222	FALSE	0.136110536	0.63010901	FALSE	0.568856524	0.027291397	TRUE	0.055670079	0.96393232	FALSE	0.488416067	0.186992664	FALSE	0.432745988	0.693881262	FALSE
4283	ENSMUSG00000027985.14	Lef1	-0.282417256	0.979701434	FALSE	-1.526340323	0.001702582	TRUE	-1.162518284	0.036440782	TRUE	-1.243923067	0.185747042	FALSE	-0.880101029	0.28511663	FALSE	0.363822038	1	FALSE
4284	ENSMUSG00000027994.14	Mcub	0.824002876	0.981520903	FALSE	2.826769946	0.065086136	FALSE	3.559627093	0.033347308	TRUE	2.00276707	0.609854754	FALSE	2.735624217	0.266190925	FALSE	0.732857147	1	FALSE
4287	ENSMUSG00000027998.11	Plrg1	0.915903813	0.441812853	FALSE	1.051477849	0.023296588	TRUE	0.911359608	0.083603504	FALSE	0.135574036	0.95476624	FALSE	-0.004544206	0.999939327	FALSE	-0.140118241	1	FALSE
4288	ENSMUSG00000027999.15	Pla2g12a	1.030748196	0.494501175	FALSE	1.427185794	0.008761285	TRUE	1.4809908	0.014440045	TRUE	0.396437598	0.828300658	FALSE	0.450242604	0.671562736	FALSE	0.053805007	1	FALSE
4289	ENSMUSG00000028001.16	Fga	4.888045254	0.329125754	FALSE	8.01506255	0.000228541	TRUE	10.17629618	6.65E-06	TRUE	3.127017296	0.474600273	FALSE	5.288250925	0.061014625	FALSE	2.161233629	1	FALSE
4291	ENSMUSG00000028010.16	Gar1	1.204894713	0.411187906	FALSE	1.410093251	0.01611433	TRUE	1.394384329	0.033863292	TRUE	0.205198539	0.940390312	FALSE	0.189489616	0.890531257	FALSE	-0.015708923	1	FALSE
4294	ENSMUSG00000028015.3	Ctso	-0.447923329	0.896955298	FALSE	-1.071058615	0.020742826	TRUE	-0.923866795	0.080105199	FALSE	-0.623135286	0.609324333	FALSE	-0.475943466	0.579373354	FALSE	0.147191821	1	FALSE
4295	ENSMUSG00000028016.9	Ints12	0.126703969	0.980908329	FALSE	0.329285158	0.159437339	FALSE	0.551484972	0.026506938	TRUE	0.202581189	0.76407085	FALSE	0.424781003	0.239751816	FALSE	0.222199814	1	FALSE
4297	ENSMUSG00000028029.10	Aimp1	0.635549657	0.518194706	FALSE	0.87758993	0.011319559	TRUE	0.986891312	0.009850776	TRUE	0.242040273	0.838261013	FALSE	0.351341655	0.584270016	FALSE	0.109301381	1	FALSE
4298	ENSMUSG00000028030.12	Tbck	-0.248996432	0.952004434	FALSE	-0.66747584	0.032911938	TRUE	-0.735366567	0.036466276	TRUE	-0.418479408	0.606300473	FALSE	-0.486370135	0.359528487	FALSE	-0.067890727	1	FALSE
4300	ENSMUSG00000028032.13	Papss1	-0.273285019	0.931157267	FALSE	0.247870488	0.500346203	FALSE	0.847275626	0.014500727	TRUE	0.521155507	0.474110657	FALSE	1.120560645	0.012388742	TRUE	0.599405138	0.669304519	FALSE
4305	ENSMUSG00000028044.6	Cks1b	2.289620183	0.230452281	FALSE	3.847954608	1.61E-05	TRUE	4.354849099	1.05E-05	TRUE	1.558334424	0.477267298	FALSE	2.065228915	0.166798179	FALSE	0.506894491	1	FALSE
4309	ENSMUSG00000028051.10	Hcn3	0.183633065	0.995633156	FALSE	-0.741143301	0.134149105	FALSE	-1.987343581	0.000227227	TRUE	-0.924776367	0.351565364	FALSE	-2.170976646	0.001431892	TRUE	-1.246200279	0.318219316	FALSE
4310	ENSMUSG00000028053.13	Ash1l	-0.116287432	1	FALSE	-1.715760933	0.000301001	TRUE	-1.805986761	0.000682595	TRUE	-1.599473501	0.035088664	TRUE	-1.68969933	0.018233558	TRUE	-0.090225829	1	FALSE
4312	ENSMUSG00000028059.15	Arhgef2	-0.370756188	0.99110621	FALSE	-1.771348052	0.040846377	TRUE	-2.242968868	0.023878601	TRUE	-1.400591864	0.486212064	FALSE	-1.872212681	0.186992664	FALSE	-0.471620817	1	FALSE
4315	ENSMUSG00000028064.17	Sema4a	-0.246074195	1	FALSE	-0.427912482	0.77026474	FALSE	-2.56459262	0.048618436	TRUE	-0.181838288	0.978526591	FALSE	-2.318518425	0.208144052	FALSE	-2.136680137	0.710888682	FALSE
4317	ENSMUSG00000028068.14	Iqgap3	2.194499512	0.855589741	FALSE	4.912551489	0.010850402	TRUE	5.948932444	0.004537515	TRUE	2.718051977	0.561991067	FALSE	3.754432932	0.215693424	FALSE	1.036380955	1	FALSE
4318	ENSMUSG00000028069.16	Gpatch4	0.751766709	0.334147397	FALSE	0.765064592	0.026158111	TRUE	0.443636334	0.28180616	FALSE	0.013297883	0.998581769	FALSE	-0.308130375	0.634871846	FALSE	-0.321428258	1	FALSE
4319	ENSMUSG00000028070.7	Naxe	0.032878914	1	FALSE	0.787493423	0.00425	TRUE	1.438471668	7.33E-07	TRUE	0.754614508	0.127807201	FALSE	1.405592754	0.00014406	TRUE	0.650978245	0.377938613	FALSE
4320	ENSMUSG00000028071.12	Sh2d2a	1.473460359	0.22023764	FALSE	2.222071561	0.000115571	TRUE	2.50309389	8.41E-05	TRUE	0.748611202	0.642547403	FALSE	1.029633531	0.301941368	FALSE	0.281022329	1	FALSE
4322	ENSMUSG00000028076.12	Cd1d1	-0.695193521	0.902051162	FALSE	-2.163403668	0.002506097	TRUE	-4.576302185	4.28E-08	TRUE	-1.468210146	0.337913641	FALSE	-3.881108664	0.000245314	TRUE	-2.412898518	0.103687522	FALSE
4326	ENSMUSG00000028085.12	Gatb	2.304541854	0.937315799	FALSE	2.00428467	0.545864924	FALSE	6.959942082	0.023750141	TRUE	-0.300257184	0.988803385	FALSE	4.655400228	0.301067017	FALSE	4.955657412	0.721503457	FALSE
4331	ENSMUSG00000028096.13	Gpr89	0.750160808	0.480809711	FALSE	0.954670432	0.014876866	TRUE	0.826162655	0.063902786	FALSE	0.204509624	0.895516824	FALSE	0.076001846	0.938157076	FALSE	-0.128507778	1	FALSE
4335	ENSMUSG00000028101.18	Pias3	-0.032556187	1	FALSE	0.541070003	0.823995446	FALSE	-4.344000127	0.04562975	TRUE	0.57362619	0.948328742	FALSE	-4.31144394	0.154119587	FALSE	-4.88507013	0.29604576	FALSE
4345	ENSMUSG00000028126.16	Pip5k1a	-0.405349294	0.803930127	FALSE	-0.956941607	0.00246948	TRUE	-0.80360748	0.028441849	TRUE	-0.551592312	0.454333615	FALSE	-0.398258186	0.492696082	FALSE	0.153334127	1	FALSE
4351	ENSMUSG00000028138.8	Adh5	0.115389437	0.990030916	FALSE	0.473251377	0.046157207	TRUE	0.598344046	0.021328095	TRUE	0.357861941	0.529453211	FALSE	0.48295461	0.200888005	FALSE	0.125092669	1	FALSE
4358	ENSMUSG00000028156.12	Eif4e	0.798148819	0.544508831	FALSE	1.306415767	0.003193574	TRUE	1.230152137	0.013076221	TRUE	0.508266948	0.690484155	FALSE	0.432003319	0.607778961	FALSE	-0.07626363	1	FALSE
4361	ENSMUSG00000028161.17	Ppp3ca	-1.705218025	0.81259368	FALSE	-2.9823714	0.03635289	TRUE	-2.34915752	0.16341723	FALSE	-1.277153374	0.764753566	FALSE	-0.643939494	0.836059679	FALSE	0.63321388	1	FALSE
4362	ENSMUSG00000028163.17	Nfkb1	-10.05131938	0.00018711	TRUE	0.381023233	0.868600026	FALSE	1.403848618	0.523247964	FALSE	10.43234261	8.83E-05	TRUE	11.455168	2.50E-05	TRUE	1.022825385	1	FALSE
4366	ENSMUSG00000028175.15	Depdc1a	5.338148425	0.351824205	FALSE	6.061378612	0.014195038	TRUE	7.02201838	0.008397671	TRUE	0.723230187	0.95056392	FALSE	1.683869955	0.716698024	FALSE	0.960639768	1	FALSE
4367	ENSMUSG00000028179.12	Cth	7.726255736	0.005503619	TRUE	7.616202222	9.84E-05	TRUE	5.933172329	0.006391212	TRUE	-0.110053514	0.994437104	FALSE	-1.793083406	0.608391765	FALSE	-1.683029892	1	FALSE
4372	ENSMUSG00000028191.11	Bcl10	-0.055710604	1	FALSE	-1.299447915	0.022869158	TRUE	-1.631806359	0.01011211	TRUE	-1.243737311	0.284113698	FALSE	-1.576095755	0.072387134	FALSE	-0.332358444	1	FALSE
4375	ENSMUSG00000028211.11	Trp53inp1	-0.109126126	1	FALSE	-0.634022123	0.089202357	FALSE	-1.34786623	0.0005771	TRUE	-0.524895997	0.561991067	FALSE	-1.238740104	0.019306338	TRUE	-0.713844107	0.649382556	FALSE
4378	ENSMUSG00000028218.19	Fam92a	-0.036793892	1	FALSE	1.281066488	0.057744144	FALSE	1.461705226	0.049619053	TRUE	1.317860381	0.339426281	FALSE	1.498499118	0.149704631	FALSE	0.180638738	1	FALSE
4379	ENSMUSG00000028221.3	Pip4p2	-0.658883714	0.223397961	FALSE	-0.962003311	0.000206416	TRUE	-0.839913088	0.004628898	TRUE	-0.303119597	0.688684682	FALSE	-0.181029374	0.742392339	FALSE	0.122090223	1	FALSE
4380	ENSMUSG00000028223.8	Decr1	0.546140733	0.874804036	FALSE	1.998611646	5.30E-05	TRUE	2.921018648	3.69E-08	TRUE	1.452470913	0.105878932	FALSE	2.374877914	0.000653425	TRUE	0.922407002	0.728486076	FALSE
4381	ENSMUSG00000028224.14	Nbn	0.297225206	0.913786725	FALSE	0.652318798	0.045101536	TRUE	0.824439552	0.021049494	TRUE	0.355093593	0.693204918	FALSE	0.527214346	0.324217004	FALSE	0.172120753	1	FALSE
4388	ENSMUSG00000028245.15	Nsmaf	0.341862982	0.917850378	FALSE	1.138004761	0.002050707	TRUE	1.449126187	0.000318032	TRUE	0.796141779	0.305355341	FALSE	1.107263205	0.0497753	TRUE	0.311121425	1	FALSE
4389	ENSMUSG00000028247.2	Coq3	0.752727951	0.841340754	FALSE	1.314675745	0.043856573	TRUE	1.796899332	0.010992176	TRUE	0.561947795	0.780245965	FALSE	1.044171382	0.329878598	FALSE	0.482223587	1	FALSE
4390	ENSMUSG00000028248.15	Pnisr	-0.608767122	0.879964126	FALSE	-1.204845142	0.044378727	TRUE	-0.911071072	0.190528626	FALSE	-0.596078019	0.73739799	FALSE	-0.30230395	0.811982221	FALSE	0.29377407	1	FALSE
4392	ENSMUSG00000028251.5	Tstd3	0.71591108	0.7028553	FALSE	1.720417104	0.000254308	TRUE	1.94306523	0.000172624	TRUE	1.004506024	0.312509125	FALSE	1.22715415	0.100719955	FALSE	0.222648126	1	FALSE
4399	ENSMUSG00000028270.12	Gbp2	-0.119409074	1	FALSE	-0.922763764	0.061675208	FALSE	-1.165447974	0.03142628	TRUE	-0.803354691	0.478628593	FALSE	-1.046038901	0.17841691	FALSE	-0.24268421	1	FALSE
4400	ENSMUSG00000028271.9	Gtf2b	-0.194966889	0.736156336	FALSE	0.013500878	0.946284436	FALSE	0.241272811	0.131031732	FALSE	0.208467767	0.531464318	FALSE	0.4362397	0.032388928	TRUE	0.227771933	0.810889677	FALSE
4401	ENSMUSG00000028273.15	Pdlim5	-0.140166931	0.985901083	FALSE	-0.442085994	0.117549345	FALSE	-0.790832433	0.008749126	TRUE	-0.301919064	0.693204918	FALSE	-0.650665502	0.128364631	FALSE	-0.348746439	0.996879014	FALSE
4404	ENSMUSG00000028278.14	Rragd	-1.336648446	0.572296573	FALSE	-2.145733062	0.004998522	TRUE	-4.367004271	3.01E-05	TRUE	-0.809084617	0.728418569	FALSE	-3.030355826	0.032467723	TRUE	-2.221271209	0.461717309	FALSE
4405	ENSMUSG00000028282.12	Casp8ap2	1.624192142	0.682580849	FALSE	0.390442064	0.785594418	FALSE	-3.504991587	0.004406701	TRUE	-1.233750078	0.685632645	FALSE	-5.12918373	0.00083421	TRUE	-3.895433651	0.02329725	TRUE
4408	ENSMUSG00000028292.14	Rars2	0.285209827	0.893344558	FALSE	0.657560122	0.023504764	TRUE	0.681785923	0.03620707	TRUE	0.372350294	0.62490567	FALSE	0.396576096	0.43309923	FALSE	0.024225801	1	FALSE
4412	ENSMUSG00000028307.9	Aldob	1.52488705	0.990030916	FALSE	4.94281409	0.093732337	FALSE	7.784102874	0.010130759	TRUE	3.41792704	0.664004373	FALSE	6.259215824	0.157815175	FALSE	2.841288785	1	FALSE
4414	ENSMUSG00000028312.19	Smc2	1.32449862	0.370844582	FALSE	2.539009166	1.73E-05	TRUE	2.477617805	0.000184335	TRUE	1.214510545	0.353493638	FALSE	1.153119185	0.25453112	FALSE	-0.061391361	1	FALSE
4416	ENSMUSG00000028322.11	Exosc3	0.214714576	0.979756968	FALSE	0.794745812	0.03729142	TRUE	1.018614037	0.014700998	TRUE	0.580031236	0.528717346	FALSE	0.803899461	0.184694664	FALSE	0.223868225	1	FALSE
4419	ENSMUSG00000028330.8	Ncbp1	0.464965397	0.55955511	FALSE	0.679567327	0.010258581	TRUE	0.510681707	0.094082428	FALSE	0.21460193	0.805290367	FALSE	0.045716309	0.946028968	FALSE	-0.168885621	1	FALSE
4420	ENSMUSG00000028331.12	Trmo	-1.020076062	0.716933696	FALSE	-1.356341661	0.0607898	FALSE	-2.271791914	0.004574421	TRUE	-0.336265599	0.907187308	FALSE	-1.251715853	0.305700393	FALSE	-0.915450253	1	FALSE
4422	ENSMUSG00000028333.10	Anp32b	0.980455957	0.422594733	FALSE	1.673516389	0.000355425	TRUE	1.673372703	0.001353238	TRUE	0.693060432	0.57001261	FALSE	0.692916746	0.409189465	FALSE	-0.000143685	1	FALSE
4423	ENSMUSG00000028334.10	Nans	0.564780883	0.864050546	FALSE	1.558651348	0.002094937	TRUE	1.808848618	0.001124555	TRUE	0.993870465	0.371343788	FALSE	1.244067736	0.122721913	FALSE	0.25019727	1	FALSE
4424	ENSMUSG00000028341.9	Nr4a3	4.042099954	0.007232418	TRUE	4.838347981	1.80E-06	TRUE	2.844561415	0.016713459	TRUE	0.796248027	0.823334506	FALSE	-1.197538538	0.538987136	FALSE	-1.993786566	0.698794468	FALSE
4425	ENSMUSG00000028343.10	Erp44	-0.059799744	1	FALSE	0.377998644	0.119162205	FALSE	0.568727666	0.02836369	TRUE	0.437798388	0.383800802	FALSE	0.62852741	0.077412579	FALSE	0.190729022	1	FALSE
4426	ENSMUSG00000028344.12	Invs	-0.103002219	1	FALSE	-1.108148605	0.006734088	TRUE	-1.494864574	0.001635063	TRUE	-1.005146386	0.196473785	FALSE	-1.391862355	0.028790732	TRUE	-0.386715969	1	FALSE
4428	ENSMUSG00000028356.4	Ambp	4.200180427	0.530710231	FALSE	6.858003947	0.002625823	TRUE	8.793464308	0.000212147	TRUE	2.657823519	0.618815242	FALSE	4.593283881	0.148305195	FALSE	1.935460361	1	FALSE
4430	ENSMUSG00000028362.2	Tnfsf8	0.690457586	0.552617935	FALSE	1.048711374	0.007024531	TRUE	1.307726909	0.00208832	TRUE	0.358253789	0.7678655	FALSE	0.617269324	0.351735271	FALSE	0.259015535	1	FALSE
4432	ENSMUSG00000028367.5	Txn1	1.015037351	0.623960661	FALSE	1.998773645	0.00120445	TRUE	2.114009667	0.00193479	TRUE	0.983736293	0.518855414	FALSE	1.098972315	0.295756885	FALSE	0.115236022	1	FALSE
4433	ENSMUSG00000028378.6	Ptgr1	1.131816324	0.845387082	FALSE	3.035120896	0.001177822	TRUE	2.498837368	0.016585954	TRUE	1.903304572	0.310941916	FALSE	1.367021045	0.383716947	FALSE	-0.536283527	1	FALSE
4437	ENSMUSG00000028385.14	Snx30	-0.067355299	1	FALSE	-1.015779601	0.040648763	TRUE	-0.991488214	0.078590916	FALSE	-0.948424302	0.367553762	FALSE	-0.924132916	0.254492529	FALSE	0.024291386	1	FALSE
4440	ENSMUSG00000028392.15	Bspry	8.230126118	0.004232383	TRUE	9.888796043	2.11E-06	TRUE	10.45712797	2.39E-06	TRUE	1.658669925	0.743240647	FALSE	2.22700185	0.457792013	FALSE	0.568331925	1	FALSE
4442	ENSMUSG00000028394.9	Pole3	0.465558581	0.876801979	FALSE	0.946313173	0.036019013	TRUE	1.12944107	0.022883887	TRUE	0.480754593	0.709583083	FALSE	0.663882489	0.385778007	FALSE	0.183127896	1	FALSE
4446	ENSMUSG00000028407.4	Smim27	-0.29227808	0.893344558	FALSE	-0.628607701	0.034982734	TRUE	-0.306778149	0.405913724	FALSE	-0.336329621	0.685074204	FALSE	-0.014500069	0.988164701	FALSE	0.321829551	1	FALSE
4447	ENSMUSG00000028409.11	Smu1	0.29202978	0.881294486	FALSE	0.570368173	0.047847025	TRUE	0.589601644	0.067614384	FALSE	0.278338393	0.746676438	FALSE	0.297571864	0.57052884	FALSE	0.019233471	1	FALSE
4449	ENSMUSG00000028411.15	Aptx	0.437214653	0.996939004	FALSE	-0.932326994	0.508783923	FALSE	-7.620171585	0.000349352	TRUE	-1.369541648	0.686716895	FALSE	-8.057386238	0.001422842	TRUE	-6.687844591	0.031537515	TRUE
4451	ENSMUSG00000028413.13	B4galt1	-0.335205346	0.864050546	FALSE	-0.737985976	0.015746431	TRUE	-1.064617787	0.001349395	TRUE	-0.40278063	0.618815242	FALSE	-0.729412442	0.130774478	FALSE	-0.326631812	1	FALSE
4452	ENSMUSG00000028416.12	Bag1	-4.861848398	0.043324626	TRUE	-1.352233164	0.43470237	FALSE	-0.716940241	0.732854789	FALSE	3.509615235	0.257250886	FALSE	4.144908157	0.077729585	FALSE	0.635292922	1	FALSE
4454	ENSMUSG00000028420.13	Tmem38b	0.638113605	0.874804036	FALSE	1.061353302	0.089350245	FALSE	1.585865414	0.017447512	TRUE	0.423239697	0.834187286	FALSE	0.947751809	0.345851497	FALSE	0.524512112	1	FALSE
4456	ENSMUSG00000028426.10	Rad23b	0.092963491	1	FALSE	0.79968095	0.028913639	TRUE	0.849980448	0.037492742	TRUE	0.706717459	0.365668493	FALSE	0.757016957	0.196647914	FALSE	0.050299498	1	FALSE
4465	ENSMUSG00000028443.6	Nudt2	0.590685548	0.9251273	FALSE	1.500821296	0.024538974	TRUE	1.627375564	0.027392227	TRUE	0.910135748	0.592768688	FALSE	1.036690016	0.352149347	FALSE	0.126554268	1	FALSE
4466	ENSMUSG00000028447.11	Dctn3	0.12714298	0.990030916	FALSE	0.561603624	0.029132206	TRUE	0.767775566	0.006044663	TRUE	0.434460644	0.465583316	FALSE	0.640632586	0.107599325	FALSE	0.206171942	1	FALSE
4467	ENSMUSG00000028452.7	Vcp	0.727973602	0.455944691	FALSE	0.967787471	0.009145682	TRUE	0.899847391	0.031268361	TRUE	0.239813869	0.859099612	FALSE	0.171873789	0.834468526	FALSE	-0.06794008	1	FALSE
4471	ENSMUSG00000028458.12	Tesk1	-1.935230686	0.00286137	TRUE	-0.15086668	0.812638061	FALSE	-0.06145693	0.933838664	FALSE	1.784364006	0.00798097	TRUE	1.873773755	0.0060457	TRUE	0.08940975	1	FALSE
4473	ENSMUSG00000028460.6	Sit1	-0.808782122	0.580100185	FALSE	-1.453236572	0.001887433	TRUE	-1.759542591	0.00063137	TRUE	-0.644454451	0.606592764	FALSE	-0.95076047	0.221972127	FALSE	-0.306306019	1	FALSE
4478	ENSMUSG00000028467.15	Gba2	-0.252438456	0.991864876	FALSE	-0.80476085	0.194325444	FALSE	-2.80760122	1.60E-05	TRUE	-0.552322394	0.758619626	FALSE	-2.555162764	0.002751104	TRUE	-2.00284037	0.044951596	TRUE
4484	ENSMUSG00000028479.18	Gne	0.028800869	1	FALSE	-0.536681654	0.286681003	FALSE	-1.176884012	0.026873525	TRUE	-0.565482522	0.643714971	FALSE	-1.20568488	0.097362107	FALSE	-0.640202358	0.972030098	FALSE
4485	ENSMUSG00000028480.14	Glipr2	-0.50570384	0.055091801	FALSE	-0.391002559	0.016840142	TRUE	-0.272601251	0.152986484	FALSE	0.114701281	0.838294214	FALSE	0.23310259	0.41568609	FALSE	0.118401308	1	FALSE
4492	ENSMUSG00000028514.15	Usp24	-0.232407662	0.992069681	FALSE	-0.50731975	0.404004883	FALSE	-2.018390783	0.000886905	TRUE	-0.274912088	0.897987666	FALSE	-1.785983122	0.030985491	TRUE	-1.511071033	0.205362995	FALSE
4493	ENSMUSG00000028517.8	Plpp3	-2.983100481	0.422638765	FALSE	-3.884710738	0.00625354	TRUE	-4.621179242	0.009265241	TRUE	-0.901610257	0.880689341	FALSE	-1.63807876	0.610482418	FALSE	-0.736468504	1	FALSE
4496	ENSMUSG00000028527.18	Ak4	4.025295654	0.442789725	FALSE	7.928226325	9.88E-05	TRUE	7.730748886	0.000429355	TRUE	3.902930671	0.263595934	FALSE	3.705453233	0.181578857	FALSE	-0.197477439	1	FALSE
4498	ENSMUSG00000028530.14	Jak1	-0.168134943	0.98623364	FALSE	-0.646180254	0.051719837	FALSE	-1.047021641	0.003174363	TRUE	-0.478045312	0.561405894	FALSE	-0.878886698	0.08010134	FALSE	-0.400841386	1	FALSE
4505	ENSMUSG00000028549.17	Itgb3bp	1.244389512	0.617972608	FALSE	2.400141144	0.001248452	TRUE	2.717573964	0.000724788	TRUE	1.155751632	0.476256793	FALSE	1.473184453	0.189926984	FALSE	0.31743282	1	FALSE
4506	ENSMUSG00000028550.15	Atg4c	-0.552791991	1	FALSE	-2.856891977	0.21440363	FALSE	-6.35251633	0.030216363	TRUE	-2.304099986	0.71164034	FALSE	-5.799724339	0.146284095	FALSE	-3.495624353	0.983288528	FALSE
4507	ENSMUSG00000028551.14	Cdkn2c	1.974572324	0.520780626	FALSE	3.60319044	0.000690199	TRUE	4.271533229	0.000218165	TRUE	1.628618115	0.533726821	FALSE	2.296960905	0.179520862	FALSE	0.668342789	1	FALSE
4508	ENSMUSG00000028552.13	Eps15	-0.157609625	0.969378427	FALSE	-0.276735505	0.245363222	FALSE	-0.509229662	0.041568175	TRUE	-0.11912588	0.889147307	FALSE	-0.351620037	0.345958964	FALSE	-0.232494157	1	FALSE
4511	ENSMUSG00000028560.11	Usp1	0.499374377	0.864050546	FALSE	1.208004245	0.007524634	TRUE	1.359230564	0.006456053	TRUE	0.708629868	0.518548261	FALSE	0.859856187	0.249536432	FALSE	0.151226319	1	FALSE
4514	ENSMUSG00000028567.8	Txndc12	0.341188545	0.862417045	FALSE	1.012905517	0.000703224	TRUE	1.794859794	8.79E-09	TRUE	0.671716972	0.271597776	FALSE	1.453671249	0.000317089	TRUE	0.781954277	0.244672602	FALSE
4518	ENSMUSG00000028577.13	Plaa	0.339444718	0.825312327	FALSE	0.565003643	0.045622723	TRUE	0.247972163	0.482385972	FALSE	0.225558924	0.804375891	FALSE	-0.091472555	0.889252224	FALSE	-0.317031479	1	FALSE
4523	ENSMUSG00000028597.11	Gpx7	1.047908203	0.580100185	FALSE	2.338632305	3.51E-05	TRUE	2.645768439	1.44E-05	TRUE	1.290724101	0.241180904	FALSE	1.597860236	0.058488443	FALSE	0.307136135	1	FALSE
4524	ENSMUSG00000028599.10	Tnfrsf1b	0.99648722	0.147833732	FALSE	1.888221758	4.63E-08	TRUE	2.449856179	9.72E-11	TRUE	0.891734538	0.215861621	FALSE	1.45336896	0.005949162	TRUE	0.561634421	0.902741707	FALSE
4527	ENSMUSG00000028603.15	Scp2	-0.630207064	0.857977664	FALSE	-1.416070536	0.011502625	TRUE	-1.605997776	0.009752929	TRUE	-0.785863472	0.588380128	FALSE	-0.975790712	0.301067017	FALSE	-0.18992724	1	FALSE
4528	ENSMUSG00000028607.16	Cpt2	0.456365108	0.514474523	FALSE	0.865858235	0.000296244	TRUE	1.147746388	1.03E-05	TRUE	0.409493127	0.468738586	FALSE	0.69138128	0.059868379	FALSE	0.281888153	1	FALSE
4529	ENSMUSG00000028608.15	Czib	-0.497968821	0.979701434	FALSE	-1.845695716	0.037057883	TRUE	-1.194575298	0.257558517	FALSE	-1.347726895	0.526629764	FALSE	-0.696606476	0.688212585	FALSE	0.651120419	1	FALSE
4530	ENSMUSG00000028609.6	Magoh	0.528668839	0.806131764	FALSE	1.106294009	0.007144433	TRUE	1.265943671	0.005175725	TRUE	0.57762517	0.587649411	FALSE	0.737274832	0.283515859	FALSE	0.159649662	1	FALSE
4536	ENSMUSG00000028622.11	Mrpl37	0.689690568	0.602712625	FALSE	1.103391337	0.007546609	TRUE	1.040323463	0.024778116	TRUE	0.41370077	0.739901544	FALSE	0.350632895	0.661686676	FALSE	-0.063067875	1	FALSE
4538	ENSMUSG00000028630.9	Dyrk2	-0.620294595	0.803187574	FALSE	-1.40908603	0.003160564	TRUE	-1.849590683	0.000405589	TRUE	-0.788791435	0.492746144	FALSE	-1.229296088	0.105345953	FALSE	-0.440504653	1	FALSE
4539	ENSMUSG00000028633.7	Ctps	1.443697129	0.213908985	FALSE	1.762646378	0.002040788	TRUE	1.544301296	0.016219704	TRUE	0.318949249	0.887213998	FALSE	0.100604167	0.94560734	FALSE	-0.218345082	1	FALSE
4542	ENSMUSG00000028639.14	Ybx1	0.995300669	0.418948071	FALSE	1.707452745	0.000315413	TRUE	1.97337157	0.000159626	TRUE	0.712152076	0.561991067	FALSE	0.978070901	0.218672588	FALSE	0.265918825	1	FALSE
4545	ENSMUSG00000028645.11	Slc2a1	0.472371788	0.619001975	FALSE	1.182695709	1.81E-05	TRUE	1.610474859	7.81E-08	TRUE	0.710323921	0.194962754	FALSE	1.138103071	0.005184058	TRUE	0.42777915	0.911490324	FALSE
4549	ENSMUSG00000028649.19	Macf1	-9.391376965	0.030946751	TRUE	-0.437992769	0.898289039	FALSE	-3.262377212	0.259589926	FALSE	8.953384196	0.04950137	TRUE	6.128999753	0.169086933	FALSE	-2.824384443	1	FALSE
4550	ENSMUSG00000028651.12	Ppie	0.852306249	0.458696671	FALSE	1.098660016	0.01192365	TRUE	1.457357916	0.002146285	TRUE	0.246353767	0.88308607	FALSE	0.605051667	0.4308985	FALSE	0.3586979	1	FALSE
4554	ENSMUSG00000028657.14	Ppt1	-1.088045802	0.291377383	FALSE	-1.03021322	0.030764098	TRUE	-0.633433631	0.263287575	FALSE	0.057832582	0.987742241	FALSE	0.454612171	0.609769332	FALSE	0.396779589	1	FALSE
4559	ENSMUSG00000028671.16	Gale	1.925177154	0.063437773	FALSE	2.648528925	1.06E-05	TRUE	2.528323815	0.000174243	TRUE	0.72335177	0.677490296	FALSE	0.603146661	0.605045946	FALSE	-0.120205109	1	FALSE
4562	ENSMUSG00000028675.12	Pnrc2	-0.444316834	0.20577313	FALSE	-0.606885337	0.000401967	TRUE	-0.838608122	9.85E-06	TRUE	-0.162568503	0.76516926	FALSE	-0.394291288	0.167384826	FALSE	-0.231722785	0.992935266	FALSE
4565	ENSMUSG00000028678.13	Kif2c	3.346025206	0.252473102	FALSE	5.915501461	8.62E-06	TRUE	6.476615023	1.05E-05	TRUE	2.569476255	0.390046942	FALSE	3.130589817	0.149451278	FALSE	0.561113562	1	FALSE
4566	ENSMUSG00000028680.14	Plk3	-0.029490569	1	FALSE	-1.213962547	0.000213675	TRUE	-2.178602793	9.65E-08	TRUE	-1.184471978	0.014370884	TRUE	-2.149112224	1.35E-05	TRUE	-0.964640246	0.341071881	FALSE
4567	ENSMUSG00000028683.14	Eif2b3	1.19399278	0.433387142	FALSE	1.462878173	0.013799597	TRUE	1.498011597	0.023573373	TRUE	0.268885393	0.912989058	FALSE	0.304018818	0.811085165	FALSE	0.035133424	1	FALSE
4568	ENSMUSG00000028684.14	Urod	-0.087516343	0.995633156	FALSE	0.186531523	0.497325664	FALSE	0.616930358	0.017428658	TRUE	0.274047866	0.672704889	FALSE	0.704446701	0.04476301	TRUE	0.430398835	0.710888682	FALSE
4570	ENSMUSG00000028690.4	Mmachc	0.331706337	0.898830422	FALSE	-0.257270169	0.527389612	FALSE	-0.696357667	0.07763871	FALSE	-0.588976506	0.461945153	FALSE	-1.028064004	0.047415058	TRUE	-0.439087498	0.997412727	FALSE
4571	ENSMUSG00000028691.12	Prdx1	0.498679928	0.857227574	FALSE	1.064480197	0.015290031	TRUE	1.279430694	0.008037585	TRUE	0.565800269	0.632429326	FALSE	0.780750766	0.285377535	FALSE	0.214950497	1	FALSE
4572	ENSMUSG00000028692.14	Akr1a1	-0.099205213	0.979756968	FALSE	0.249555683	0.177133702	FALSE	0.805401703	1.21E-05	TRUE	0.348760896	0.344932669	FALSE	0.904606916	8.99E-05	TRUE	0.55584602	0.054866183	FALSE
4574	ENSMUSG00000028696.12	Ipp	-10.61313478	0.018961587	TRUE	-4.707920637	0.087435364	FALSE	-0.102395	0.982023889	FALSE	5.905214141	0.375428065	FALSE	10.51073978	0.01458571	TRUE	4.605525637	0.768690636	FALSE
4578	ENSMUSG00000028702.15	Rad54l	0.674700706	0.923177833	FALSE	1.719357956	0.020783174	TRUE	1.432796323	0.089376542	FALSE	1.04465725	0.565700955	FALSE	0.758095617	0.573767699	FALSE	-0.286561633	1	FALSE
4579	ENSMUSG00000028703.14	Lrrc41	0.304610042	0.830455268	FALSE	0.416962322	0.112811883	FALSE	0.889137804	0.001096022	TRUE	0.11235228	0.91536839	FALSE	0.584527762	0.141493939	FALSE	0.472175482	0.693881262	FALSE
4582	ENSMUSG00000028709.3	Mob3c	-0.428743891	0.725467423	FALSE	-0.626958864	0.039475879	TRUE	-1.225634822	0.00018839	TRUE	-0.198214973	0.854427404	FALSE	-0.79689093	0.092189132	FALSE	-0.598675958	0.65207505	FALSE
4585	ENSMUSG00000028718.16	Stil	1.930022271	0.411348069	FALSE	3.948622648	9.48E-06	TRUE	4.58728666	2.88E-06	TRUE	2.018600377	0.281142923	FALSE	2.65726439	0.054425219	FALSE	0.638664012	1	FALSE
4588	ENSMUSG00000028737.15	Aldh4a1	-0.020698409	1	FALSE	-0.581059436	0.032911938	TRUE	-0.754019806	0.012742697	TRUE	-0.560361027	0.312554541	FALSE	-0.733321397	0.079113632	FALSE	-0.17296037	1	FALSE
4591	ENSMUSG00000028744.15	Pqlc2	-0.293536151	0.99095282	FALSE	-1.584939046	0.01838472	TRUE	-2.292644865	0.003026661	TRUE	-1.291402895	0.373298882	FALSE	-1.999108714	0.06125641	FALSE	-0.707705819	1	FALSE
4592	ENSMUSG00000028745.18	Capzb	0.372768994	0.806941653	FALSE	0.775681189	0.007705947	TRUE	0.915318924	0.004250362	TRUE	0.402912195	0.599262376	FALSE	0.54254993	0.263829705	FALSE	0.139637735	1	FALSE
4593	ENSMUSG00000028756.12	Pink1	-0.523784243	0.994779086	FALSE	-1.911875102	0.158722439	FALSE	-7.58862907	0.000511487	TRUE	-1.388090858	0.713508642	FALSE	-7.064844827	0.008334111	TRUE	-5.676753968	0.162685179	FALSE
4594	ENSMUSG00000028757.4	Ddost	0.655294745	0.512264861	FALSE	1.091917099	0.001856322	TRUE	1.415937183	0.000208838	TRUE	0.436622354	0.652111252	FALSE	0.760642438	0.184350584	FALSE	0.324020084	1	FALSE
4595	ENSMUSG00000028759.13	Hp1bp3	0.04208922	1	FALSE	-1.754301001	0.619682573	FALSE	-7.475156476	0.043999064	TRUE	-1.796390221	0.865475505	FALSE	-7.517245696	0.139238161	FALSE	-5.720855474	0.765312109	FALSE
4596	ENSMUSG00000028766.10	Alpl	5.286856652	0.052242868	FALSE	5.674442121	0.000726926	TRUE	4.85234529	0.008521706	TRUE	0.387585469	0.963199338	FALSE	-0.434511362	0.908864868	FALSE	-0.822096831	1	FALSE
4598	ENSMUSG00000028772.19	Zcchc17	0.307595492	0.87807162	FALSE	0.648955495	0.028110632	TRUE	0.725399295	0.026726986	TRUE	0.341360003	0.671016591	FALSE	0.417803803	0.409542804	FALSE	0.0764438	1	FALSE
4600	ENSMUSG00000028790.13	Khdrbs1	-0.428411659	0.674659407	FALSE	-0.865849257	0.001805307	TRUE	-1.303160726	1.70E-05	TRUE	-0.437437599	0.522940219	FALSE	-0.874749067	0.040192839	TRUE	-0.437311469	0.893299179	FALSE
4603	ENSMUSG00000028798.16	Eif3i	0.497624582	0.782639835	FALSE	0.934160411	0.012718587	TRUE	1.167451731	0.004388624	TRUE	0.436535829	0.678818281	FALSE	0.669827149	0.283481324	FALSE	0.23329132	1	FALSE
4605	ENSMUSG00000028800.15	Hdac1	0.360129436	0.85392537	FALSE	0.96569367	0.001774103	TRUE	1.395615968	2.80E-05	TRUE	0.605564234	0.374484666	FALSE	1.035486532	0.02556012	TRUE	0.429922297	0.958647994	FALSE
4608	ENSMUSG00000028807.2	Zbtb8a	-0.127122278	1	FALSE	-0.995711117	0.031807208	TRUE	-0.842311696	0.113773614	FALSE	-0.868588839	0.383387248	FALSE	-0.715189418	0.363546941	FALSE	0.153399421	1	FALSE
4610	ENSMUSG00000028811.11	Yars	1.054032165	0.244278421	FALSE	1.415858052	0.000945788	TRUE	1.437653958	0.002453613	TRUE	0.361825887	0.800164201	FALSE	0.383621793	0.64588789	FALSE	0.021795906	1	FALSE
4611	ENSMUSG00000028820.13	Sfpq	0.21058346	0.97908617	FALSE	0.934374255	0.00660147	TRUE	0.976813726	0.010552667	TRUE	0.723790796	0.312577075	FALSE	0.766230266	0.16720791	FALSE	0.04243947	1	FALSE
4614	ENSMUSG00000028825.7	Rhd	-2.297935349	0.821678693	FALSE	-4.033851652	0.036942501	TRUE	-4.385595345	0.063257591	FALSE	-1.735916303	0.778968817	FALSE	-2.087659996	0.593992274	FALSE	-0.351743692	1	FALSE
4616	ENSMUSG00000028832.11	Stmn1	2.380866058	0.290479836	FALSE	4.268310059	1.47E-05	TRUE	4.704160432	1.73E-05	TRUE	1.887444002	0.41422983	FALSE	2.323294375	0.159100386	FALSE	0.435850373	1	FALSE
4618	ENSMUSG00000028837.8	Psmb2	0.780233535	0.594272232	FALSE	1.346387431	0.003504839	TRUE	1.557563743	0.00208832	TRUE	0.566153896	0.656685537	FALSE	0.777330208	0.321043681	FALSE	0.211176312	1	FALSE
4623	ENSMUSG00000028847.8	Trappc3	-0.116909236	0.973474449	FALSE	0.134781166	0.525573799	FALSE	0.517953816	0.00855521	TRUE	0.251690402	0.578352161	FALSE	0.634863052	0.013479517	TRUE	0.38317265	0.515460697	FALSE
4625	ENSMUSG00000028849.17	Map7d1	0.073013579	1	FALSE	0.755435687	0.032279749	TRUE	0.921467157	0.017498317	TRUE	0.682422108	0.360959937	FALSE	0.848453578	0.120969623	FALSE	0.16603147	1	FALSE
4627	ENSMUSG00000028851.6	Nudc	0.648336268	0.565074979	FALSE	1.061306169	0.004039966	TRUE	1.156549844	0.004537053	TRUE	0.4129699	0.70015453	FALSE	0.508213576	0.440602478	FALSE	0.095243675	1	FALSE
4630	ENSMUSG00000028861.13	Mrps15	0.354397062	0.736156336	FALSE	0.795749797	0.001248999	TRUE	0.943194444	0.000484189	TRUE	0.441352736	0.442809223	FALSE	0.588797382	0.136766299	FALSE	0.147444647	1	FALSE
4634	ENSMUSG00000028873.16	Cdca8	3.090956262	0.115103516	FALSE	5.379510783	1.75E-07	TRUE	5.86904375	3.13E-07	TRUE	2.288554521	0.312345452	FALSE	2.778087488	0.102272574	FALSE	0.489532967	1	FALSE
4638	ENSMUSG00000028882.13	Ppp1r8	0.038912266	1	FALSE	0.72293398	0.078578099	FALSE	0.959254973	0.031284091	TRUE	0.684021714	0.461826952	FALSE	0.920342708	0.144472115	FALSE	0.236320993	1	FALSE
4639	ENSMUSG00000028884.14	Rpa2	0.673527463	0.623960661	FALSE	1.462007991	0.000313948	TRUE	1.815323054	4.31E-05	TRUE	0.788480528	0.383800802	FALSE	1.141795591	0.073358471	FALSE	0.353315063	1	FALSE
4640	ENSMUSG00000028885.8	Smpdl3b	2.418965466	0.238731323	FALSE	3.272833329	0.00076904	TRUE	3.669673811	0.000513062	TRUE	0.853867864	0.776980593	FALSE	1.250708345	0.462057172	FALSE	0.396840481	1	FALSE
4643	ENSMUSG00000028890.13	Mtf1	1.16007526	0.990030916	FALSE	-0.6712153	0.840522468	FALSE	-8.158909444	0.010991166	TRUE	-1.83129056	0.823334506	FALSE	-9.318984704	0.024873627	TRUE	-7.487694144	0.282923106	FALSE
4644	ENSMUSG00000028893.8	Sesn2	0.945187774	0.567150562	FALSE	1.086689828	0.049927421	TRUE	0.849222381	0.184003862	FALSE	0.141502054	0.961115191	FALSE	-0.095965392	0.944994256	FALSE	-0.237467447	1	FALSE
4646	ENSMUSG00000028896.13	Rcc1	2.193738693	0.301191413	FALSE	2.650955845	0.005629768	TRUE	2.798836677	0.0083891	TRUE	0.457217152	0.907213538	FALSE	0.605097984	0.760470888	FALSE	0.147880832	1	FALSE
4648	ENSMUSG00000028899.11	Taf12	0.069225637	1	FALSE	0.488029048	0.024711298	TRUE	0.531403757	0.02807238	TRUE	0.41880341	0.360959937	FALSE	0.462178119	0.181506586	FALSE	0.043374709	1	FALSE
4650	ENSMUSG00000028902.4	Sf3a3	0.402996276	0.624656371	FALSE	0.666073686	0.007429247	TRUE	0.860076092	0.001532849	TRUE	0.26307741	0.722368269	FALSE	0.457079817	0.269210759	FALSE	0.194002406	1	FALSE
4652	ENSMUSG00000028907.7	Utp11	0.362467692	0.852447512	FALSE	0.759932927	0.015812628	TRUE	0.794667357	0.023573373	TRUE	0.397465235	0.638151736	FALSE	0.432199665	0.435480268	FALSE	0.03473443	1	FALSE
4653	ENSMUSG00000028910.12	Mecr	0.916024321	0.590166906	FALSE	1.419495565	0.008631427	TRUE	1.714303018	0.003745883	TRUE	0.503471244	0.76407085	FALSE	0.798278696	0.391689572	FALSE	0.294807453	1	FALSE
4654	ENSMUSG00000028911.16	Srsf4	0.435984483	0.323713197	FALSE	0.693258784	0.000265707	TRUE	0.678176935	0.001428903	TRUE	0.257274301	0.61816658	FALSE	0.242192452	0.490799006	FALSE	-0.01508185	1	FALSE
4659	ENSMUSG00000028932.7	Psmc2	0.650843849	0.652241713	FALSE	1.025882989	0.013815022	TRUE	1.013046628	0.029810603	TRUE	0.375039139	0.775011784	FALSE	0.362202778	0.651280429	FALSE	-0.012836361	1	FALSE
4660	ENSMUSG00000028933.11	Xrcc2	0.396807819	0.971050428	FALSE	1.159528402	0.050115208	FALSE	1.347854686	0.039315249	TRUE	0.762720583	0.616396098	FALSE	0.951046867	0.326720741	FALSE	0.188326284	1	FALSE
4661	ENSMUSG00000028936.15	Rpl22	2.130867248	0.43053343	FALSE	2.987127092	0.004178383	TRUE	2.276741398	0.054739846	FALSE	0.856259844	0.794006388	FALSE	0.14587415	0.955603163	FALSE	-0.710385694	1	FALSE
4662	ENSMUSG00000028937.14	Acot7	2.918498056	0.00278358	TRUE	4.095640645	6.99E-10	TRUE	4.499809988	9.82E-10	TRUE	1.17714259	0.487525662	FALSE	1.581311933	0.168642105	FALSE	0.404169343	1	FALSE
4665	ENSMUSG00000028945.9	Rheb	0.178861104	0.973734745	FALSE	0.532250777	0.065874218	FALSE	0.727047996	0.020615923	TRUE	0.353389673	0.641639605	FALSE	0.548186892	0.235055944	FALSE	0.194797218	1	FALSE
4669	ENSMUSG00000028953.10	Abcf2	0.801350059	0.268494204	FALSE	0.929598158	0.005831627	TRUE	0.738957188	0.055081161	FALSE	0.128248099	0.932304663	FALSE	-0.062392871	0.942532189	FALSE	-0.19064097	1	FALSE
4676	ENSMUSG00000028961.15	Pgd	0.480824117	0.635163211	FALSE	0.946653502	0.001415771	TRUE	1.090335962	0.000824892	TRUE	0.465829386	0.525606409	FALSE	0.609511845	0.21265183	FALSE	0.143682459	1	FALSE
4681	ENSMUSG00000028975.16	Pex14	0.560578252	0.624524311	FALSE	0.637183836	0.075332569	FALSE	0.868385863	0.02517451	TRUE	0.076605584	0.968537423	FALSE	0.30780761	0.641441945	FALSE	0.231202027	1	FALSE
4683	ENSMUSG00000028982.9	Slc25a33	1.586520024	0.215855921	FALSE	1.907828217	0.002439391	TRUE	1.040155494	0.161892737	FALSE	0.321308193	0.900554161	FALSE	-0.54636453	0.655394142	FALSE	-0.867672723	0.963037978	FALSE
4684	ENSMUSG00000028986.12	Klhl7	-2.987009192	0.623960661	FALSE	-4.002711678	0.033824286	TRUE	-3.975359402	0.065187688	FALSE	-1.015702486	0.889039434	FALSE	-0.988350211	0.805026562	FALSE	0.027352275	1	FALSE
4690	ENSMUSG00000028998.6	Tomm7	0.28626973	0.973474449	FALSE	0.962071441	0.029529987	TRUE	1.276409702	0.008066957	TRUE	0.67580171	0.528440215	FALSE	0.990139971	0.156398334	FALSE	0.314338261	1	FALSE
4693	ENSMUSG00000029004.15	Kmt2e	-0.544153539	0.512130525	FALSE	-0.886944979	0.002351513	TRUE	-0.8778041	0.006969689	TRUE	-0.34279144	0.680087824	FALSE	-0.333650562	0.538891326	FALSE	0.009140879	1	FALSE
4696	ENSMUSG00000029012.11	Orc5	-1.771011216	0.579177901	FALSE	-0.486535846	0.710451742	FALSE	-3.750082783	0.00140721	TRUE	1.28447537	0.645185973	FALSE	-1.979071567	0.262633714	FALSE	-3.263546937	0.094577251	FALSE
4697	ENSMUSG00000029014.14	Dnajc2	0.181579326	0.987155827	FALSE	0.982359497	0.005572084	TRUE	0.758698921	0.062046095	FALSE	0.80078017	0.271597776	FALSE	0.577119595	0.337777768	FALSE	-0.223660575	1	FALSE
4698	ENSMUSG00000029016.13	Clcn6	-0.25397532	0.989375062	FALSE	-0.734379255	0.173985467	FALSE	-1.359823447	0.01851512	TRUE	-0.480403935	0.759723285	FALSE	-1.105848127	0.182274094	FALSE	-0.625444191	1	FALSE
4699	ENSMUSG00000029017.13	Pmpcb	0.19176494	0.979701434	FALSE	0.666271565	0.048208695	TRUE	0.829192985	0.024906124	TRUE	0.474506624	0.569631687	FALSE	0.637428045	0.240335456	FALSE	0.162921421	1	FALSE
4705	ENSMUSG00000029030.14	Tprgl	-0.555136849	0.428069683	FALSE	-0.882917648	0.001067889	TRUE	-0.678686373	0.027306082	TRUE	-0.327780799	0.66595737	FALSE	-0.123549524	0.840630158	FALSE	0.204231275	1	FALSE
4707	ENSMUSG00000029034.9	Ints11	0.858276835	0.990030916	FALSE	1.834901835	0.387913938	FALSE	8.474309292	1.79E-05	TRUE	0.976625	0.884403119	FALSE	7.616032457	0.001832245	TRUE	6.639407457	0.011151655	TRUE
4716	ENSMUSG00000029062.14	Cdk11b	-0.130061805	0.998448804	FALSE	-0.669589643	0.076326638	FALSE	-1.180570032	0.003710116	TRUE	-0.539527838	0.557489561	FALSE	-1.050508227	0.061931906	FALSE	-0.510980389	0.958647994	FALSE
4719	ENSMUSG00000029066.12	Mrpl20	2.575968867	0.292940173	FALSE	3.30812295	0.002617618	TRUE	2.786309886	0.021753166	TRUE	0.732154083	0.823103568	FALSE	0.210341019	0.93330498	FALSE	-0.521813065	1	FALSE
4722	ENSMUSG00000029072.3	Tas1r3	-0.997598989	0.745082715	FALSE	-0.85956796	0.266785468	FALSE	-1.796266632	0.039299187	TRUE	0.138031029	0.973919888	FALSE	-0.798667643	0.571351339	FALSE	-0.936698672	1	FALSE
4723	ENSMUSG00000029073.9	Cptp	0.415564258	0.804807254	FALSE	0.660890118	0.043308672	TRUE	0.960459017	0.006456053	TRUE	0.24532586	0.814209724	FALSE	0.544894758	0.305861682	FALSE	0.299568898	1	FALSE
4724	ENSMUSG00000029075.6	Tnfrsf4	2.737129863	0.228289061	FALSE	5.604795181	6.48E-08	TRUE	6.985471682	6.40E-10	TRUE	2.867665318	0.154848259	FALSE	4.248341818	0.006267092	TRUE	1.380676501	0.99922182	FALSE
4725	ENSMUSG00000029076.14	Sdf4	0.048256535	1	FALSE	0.247410659	0.193814675	FALSE	0.892476969	1.96E-06	TRUE	0.199154124	0.694652276	FALSE	0.844220435	0.000488141	TRUE	0.64506631	0.01346314	TRUE
4727	ENSMUSG00000029089.8	Pacrgl	1.371281808	0.821228266	FALSE	1.096929438	0.367738177	FALSE	-2.764100847	0.092074086	FALSE	-0.27435237	0.960921303	FALSE	-4.135382655	0.047167668	TRUE	-3.861030285	0.186757351	FALSE
4729	ENSMUSG00000029093.14	Sorcs2	-0.765522468	0.97908617	FALSE	-3.21037262	0.012271659	TRUE	-4.615704818	0.002022792	TRUE	-2.444850152	0.381265979	FALSE	-3.850182351	0.060298958	FALSE	-1.405332199	1	FALSE
4730	ENSMUSG00000029094.12	Afap1	-0.695792909	0.86402033	FALSE	-2.364682186	0.000121805	TRUE	-3.280979904	2.96E-06	TRUE	-1.668889276	0.154848259	FALSE	-2.585186994	0.005650584	TRUE	-0.916297718	0.966041318	FALSE
4733	ENSMUSG00000029098.17	Acox3	-0.632914405	0.39449044	FALSE	-0.89834163	0.002701848	TRUE	-0.895107283	0.00808691	TRUE	-0.265427224	0.781577024	FALSE	-0.262192878	0.656128138	FALSE	0.003234347	1	FALSE
4736	ENSMUSG00000029103.16	Lrpap1	-0.352192384	0.441388461	FALSE	-0.222390547	0.240728351	FALSE	-0.455541356	0.021852979	TRUE	0.129801838	0.823351528	FALSE	-0.103348972	0.780652668	FALSE	-0.233150809	0.983752571	FALSE
4740	ENSMUSG00000029111.7	Nelfa	0.266852631	0.778698499	FALSE	0.394303529	0.05241293	FALSE	0.713454017	0.000924696	TRUE	0.127450898	0.859099612	FALSE	0.446601385	0.158120768	FALSE	0.319150487	0.846952181	FALSE
4741	ENSMUSG00000029119.9	Man2b2	-0.044787752	1	FALSE	0.451078527	0.126213407	FALSE	0.803358164	0.009894587	TRUE	0.495866279	0.435761295	FALSE	0.848145915	0.043090092	TRUE	0.352279636	1	FALSE
4748	ENSMUSG00000029141.16	Slc4a1ap	0.017703426	1	FALSE	-1.494545602	0.13018315	FALSE	-2.214925535	0.041437066	TRUE	-1.512249028	0.499199402	FALSE	-2.232628962	0.141367235	FALSE	-0.720379934	1	FALSE
4750	ENSMUSG00000029146.14	Snx17	0.148525543	0.969378427	FALSE	0.232861365	0.325305754	FALSE	0.545602366	0.021460119	TRUE	0.084335822	0.928065144	FALSE	0.397076824	0.258635249	FALSE	0.312741001	0.91656827	FALSE
4759	ENSMUSG00000029163.9	Emilin1	-0.600674974	0.623901494	FALSE	-0.984979323	0.00768925	TRUE	-0.690123263	0.109725923	FALSE	-0.384304349	0.728035576	FALSE	-0.089448289	0.923154564	FALSE	0.29485606	1	FALSE
4764	ENSMUSG00000029173.12	Sepsecs	0.003963775	1	FALSE	0.257702593	0.257366996	FALSE	-0.591469821	0.018046175	TRUE	0.253738818	0.645832217	FALSE	-0.595433596	0.077057869	FALSE	-0.849172414	0.006729032	TRUE
4766	ENSMUSG00000029176.13	Anapc4	0.367635003	0.898830422	FALSE	0.878166823	0.020312724	TRUE	0.951170521	0.024298098	TRUE	0.51053182	0.588380128	FALSE	0.583535518	0.354127988	FALSE	0.073003698	1	FALSE
4767	ENSMUSG00000029177.9	Cenpa	0.932613225	0.752775103	FALSE	2.858697959	8.29E-06	TRUE	3.37037803	1.96E-06	TRUE	1.926084735	0.098537481	FALSE	2.437764805	0.011183758	TRUE	0.51168007	1	FALSE
4768	ENSMUSG00000029178.14	Klf3	-0.233503814	0.996196527	FALSE	-1.908368075	0.002150039	TRUE	-3.821015039	4.24E-09	TRUE	-1.674864261	0.147407103	FALSE	-3.587511226	1.31E-05	TRUE	-1.912646964	0.0942593	FALSE
4771	ENSMUSG00000029186.12	Pi4k2b	0.441518638	0.974535537	FALSE	2.084188834	0.002776863	TRUE	2.577100353	0.00066459	TRUE	1.642670196	0.218447694	FALSE	2.135581715	0.037538142	TRUE	0.492911519	1	FALSE
4773	ENSMUSG00000029191.16	Rfc1	-5.807189335	0.210533218	FALSE	1.588582001	0.422694783	FALSE	-1.015358701	0.672307166	FALSE	7.395771336	0.040300381	TRUE	4.791830633	0.182274094	FALSE	-2.603940703	0.913906949	FALSE
4774	ENSMUSG00000029192.17	Tbc1d14	-5.827286177	0.835425508	FALSE	-1.91020956	0.770246157	FALSE	-21.0903715	0.000150861	TRUE	3.917076617	0.810860746	FALSE	-15.26308532	0.048075079	TRUE	-19.18016194	0.011151655	TRUE
4776	ENSMUSG00000029198.3	Grpel1	0.374771387	0.907315542	FALSE	0.818744867	0.040341083	TRUE	0.925069022	0.036746556	TRUE	0.44397348	0.692574909	FALSE	0.550297635	0.425950485	FALSE	0.106324155	1	FALSE
4778	ENSMUSG00000029201.14	Ugdh	-0.383694699	0.260337473	FALSE	0.379832041	0.016805838	TRUE	0.70050274	3.67E-05	TRUE	0.76352674	8.09E-05	TRUE	1.084197439	4.76E-08	TRUE	0.320670699	0.587790764	FALSE
4779	ENSMUSG00000029202.12	Pds5a	-1.047061487	0.979701434	FALSE	-0.884873737	0.724518706	FALSE	5.938445368	0.003810032	TRUE	0.16218775	0.990424054	FALSE	6.985506855	0.007394022	TRUE	6.823319105	0.019030337	TRUE
4782	ENSMUSG00000029208.16	Guf1	-0.943425427	0.664555101	FALSE	-0.799385043	0.229814356	FALSE	-1.530993366	0.037301792	TRUE	0.144040383	0.965820501	FALSE	-0.587567939	0.626522078	FALSE	-0.731608322	1	FALSE
4784	ENSMUSG00000029213.11	Commd8	-0.475454432	0.907315542	FALSE	-1.294243524	0.009450372	TRUE	-1.473579691	0.00835231	TRUE	-0.818789092	0.489887552	FALSE	-0.998125259	0.227165437	FALSE	-0.179336167	1	FALSE
4786	ENSMUSG00000029227.15	Fip1l1	0.239660428	1	FALSE	-8.556723205	0.035256984	TRUE	-0.281693164	0.963219216	FALSE	-8.796383633	0.279086925	FALSE	-0.521353592	0.957763061	FALSE	8.275030041	0.561329898	FALSE
4789	ENSMUSG00000029234.13	Tmem165	0.226839702	0.969378427	FALSE	0.808642272	0.009359336	TRUE	1.197332978	0.000367544	TRUE	0.581802569	0.396202085	FALSE	0.970493276	0.03689448	TRUE	0.388690706	1	FALSE
4790	ENSMUSG00000029238.11	Clock	-1.452636731	0.314293445	FALSE	-1.857580923	0.003592559	TRUE	-3.315076838	4.10E-06	TRUE	-0.404944193	0.86492122	FALSE	-1.862440107	0.074638589	FALSE	-1.457495915	0.533345143	FALSE
4795	ENSMUSG00000029253.12	Cenpc1	0.130834403	0.987086739	FALSE	1.040636565	1.50E-05	TRUE	1.192157552	8.21E-06	TRUE	0.909802161	0.008718181	TRUE	1.061323149	0.00219874	TRUE	0.151520987	1	FALSE
4796	ENSMUSG00000029254.16	Stap1	0.294549902	0.952004434	FALSE	0.867972279	0.017412566	TRUE	1.301624559	0.000911265	TRUE	0.573422377	0.506983674	FALSE	1.007074657	0.067136601	FALSE	0.43365228	1	FALSE
4799	ENSMUSG00000029267.17	Mtf2	-0.220904926	0.995633156	FALSE	0.480745421	0.48178319	FALSE	1.313343925	0.04613624	TRUE	0.701650347	0.656865201	FALSE	1.53424885	0.086529449	FALSE	0.832598504	0.935265446	FALSE
4800	ENSMUSG00000029270.10	Dipk1a	-0.342655623	0.923352651	FALSE	-0.652077414	0.101399604	FALSE	-1.107674561	0.009224665	TRUE	-0.30942179	0.805290367	FALSE	-0.765018938	0.224757237	FALSE	-0.455597148	1	FALSE
4801	ENSMUSG00000029275.18	Gfi1	0.687135446	0.780013697	FALSE	1.158105425	0.025555721	TRUE	0.931827793	0.117567315	FALSE	0.470969979	0.76516926	FALSE	0.244692347	0.825903974	FALSE	-0.226277632	1	FALSE
4802	ENSMUSG00000029276.13	Glmn	0.688192171	0.854212438	FALSE	1.209450467	0.047946498	TRUE	1.726945913	0.008938113	TRUE	0.521258296	0.780245965	FALSE	1.038753742	0.294033586	FALSE	0.517495446	1	FALSE
4805	ENSMUSG00000029287.14	Tgfbr3	-0.162869295	1	FALSE	-2.412590628	0.000164941	TRUE	-2.51206454	0.000495959	TRUE	-2.249721333	0.022880414	TRUE	-2.349195244	0.014854318	TRUE	-0.099473911	1	FALSE
4809	ENSMUSG00000029299.14	Abcg3	-0.977733912	0.555149568	FALSE	-1.489889723	0.007007157	TRUE	-1.711332364	0.005371934	TRUE	-0.512155811	0.767375835	FALSE	-0.733598453	0.462486748	FALSE	-0.221442641	1	FALSE
4811	ENSMUSG00000029311.16	Hsd17b11	-0.9839271	0.509874995	FALSE	-1.5753788	0.002700222	TRUE	-1.222608228	0.044278168	TRUE	-0.5914517	0.700340719	FALSE	-0.238681128	0.843576638	FALSE	0.352770572	1	FALSE
4812	ENSMUSG00000029313.18	Aff1	-1.501640308	0.590166906	FALSE	-2.005924138	0.025323018	TRUE	-1.814249708	0.081327966	FALSE	-0.504283831	0.884319049	FALSE	-0.3126094	0.8839794	FALSE	0.191674431	1	FALSE
4815	ENSMUSG00000029326.13	Enoph1	0.638778326	0.579706928	FALSE	0.73443361	0.052805983	FALSE	0.870070156	0.037301792	TRUE	0.095655284	0.961115191	FALSE	0.231291829	0.760718696	FALSE	0.135636546	1	FALSE
4816	ENSMUSG00000029328.15	Hnrnpdl	-6.840460452	0.182600107	FALSE	-5.444190414	0.023616566	TRUE	-7.053259379	0.007972161	TRUE	1.396270038	0.904152522	FALSE	-0.212798927	0.978695197	FALSE	-1.609068965	1	FALSE
4823	ENSMUSG00000029363.14	Rfc5	0.570758489	0.857227574	FALSE	1.720125862	0.000437761	TRUE	2.307986672	1.39E-05	TRUE	1.149367373	0.255659784	FALSE	1.737228183	0.017327008	TRUE	0.58786081	1	FALSE
4824	ENSMUSG00000029364.15	Wsb2	-0.029746296	1	FALSE	0.530709577	0.013424349	TRUE	0.629830234	0.007763079	TRUE	0.560455873	0.151707799	FALSE	0.65957653	0.039034234	TRUE	0.099120657	1	FALSE
4826	ENSMUSG00000029368.10	Alb	8.288794541	0.000107494	TRUE	10.41328872	1.56E-10	TRUE	12.02969176	8.53E-13	TRUE	2.124494175	0.494851374	FALSE	3.74089722	0.060959184	FALSE	1.616403045	1	FALSE
4829	ENSMUSG00000029373.7	Pf4	-18.74821	0.0001023	TRUE	-2.412788004	0.572804881	FALSE	-1.307740808	0.800949522	FALSE	16.33542199	0.001256566	TRUE	17.44046919	0.00085968	TRUE	1.105047196	1	FALSE
4832	ENSMUSG00000029387.10	Gtf2h3	0.319129781	0.961006722	FALSE	0.840911139	0.043805578	TRUE	0.936791241	0.043041775	TRUE	0.521781358	0.632992372	FALSE	0.61766146	0.378296154	FALSE	0.095880102	1	FALSE
4833	ENSMUSG00000029388.14	Eif2b1	0.320667103	0.952356427	FALSE	0.827604437	0.041247852	TRUE	1.02068489	0.021795313	TRUE	0.506937334	0.638151736	FALSE	0.700017787	0.294077435	FALSE	0.193080453	1	FALSE
4835	ENSMUSG00000029390.13	Tmed2	0.107278247	0.994779086	FALSE	0.558817348	0.038232316	TRUE	0.750280578	0.010594554	TRUE	0.451539101	0.470473267	FALSE	0.643002331	0.124556312	FALSE	0.19146323	1	FALSE
4837	ENSMUSG00000029394.11	Cdk2ap1	-0.581393669	0.596794885	FALSE	1.822085944	1.38E-08	TRUE	2.139712365	1.35E-09	TRUE	2.403479612	3.96E-10	TRUE	2.721106034	9.29E-11	TRUE	0.317626421	1	FALSE
4839	ENSMUSG00000029401.8	Rilpl2	1.804349638	0.100661661	FALSE	2.821926851	2.11E-06	TRUE	3.264751723	7.37E-07	TRUE	1.017577213	0.496779262	FALSE	1.460402086	0.14337008	FALSE	0.442824873	1	FALSE
4840	ENSMUSG00000029402.8	Snrnp35	0.276927895	0.990030916	FALSE	1.058087651	0.072680973	FALSE	1.711017707	0.005905297	TRUE	0.781159755	0.592560064	FALSE	1.434089812	0.101412483	FALSE	0.652930057	1	FALSE
4843	ENSMUSG00000029405.16	G3bp2	-0.160624619	0.953533784	FALSE	-0.308837236	0.14719728	FALSE	-0.463695226	0.043144008	TRUE	-0.148212617	0.825503183	FALSE	-0.303070608	0.385369396	FALSE	-0.15485799	1	FALSE
4844	ENSMUSG00000029406.15	Pitpnm2	-3.137930146	0.328633643	FALSE	-0.23048942	0.909965112	FALSE	1.445480574	0.411950675	FALSE	2.907440726	0.32780689	FALSE	4.583410721	0.029755041	TRUE	1.675969994	1	FALSE
4846	ENSMUSG00000029408.13	Abcb9	0.63318569	0.476030824	FALSE	1.183968265	0.000213863	TRUE	2.057736014	9.08E-10	TRUE	0.550782575	0.474055155	FALSE	1.424550324	0.001769207	TRUE	0.873767749	0.213117919	FALSE
4847	ENSMUSG00000029413.14	Naaa	-2.35362152	0.181319296	FALSE	-3.540808448	6.26E-05	TRUE	-2.675614154	0.008547147	TRUE	-1.187186927	0.632992372	FALSE	-0.321992634	0.881535081	FALSE	0.865194294	1	FALSE
4851	ENSMUSG00000029417.9	Cxcl9	-3.509016091	0.653826014	FALSE	-2.823511042	0.232464278	FALSE	-7.277000117	0.013987199	TRUE	0.685505049	0.953351914	FALSE	-3.767984026	0.409769697	FALSE	-4.453489075	0.820449812	FALSE
4854	ENSMUSG00000029426.8	Scarb2	-0.213936759	0.979701434	FALSE	-0.777896991	0.041070043	TRUE	-0.63423502	0.147178608	FALSE	-0.563960232	0.549128819	FALSE	-0.420298262	0.542804591	FALSE	0.14366197	1	FALSE
4855	ENSMUSG00000029428.13	Stx2	-0.709567868	0.784096243	FALSE	-1.99756874	0.000119632	TRUE	-2.196751308	0.000155385	TRUE	-1.288000872	0.216967562	FALSE	-1.48718344	0.072333634	FALSE	-0.199182568	1	FALSE
4856	ENSMUSG00000029430.13	Ran	0.913093417	0.545731559	FALSE	1.622531322	0.00130466	TRUE	1.817862231	0.001080981	TRUE	0.709437905	0.596472607	FALSE	0.904768814	0.292065409	FALSE	0.195330909	1	FALSE
4859	ENSMUSG00000029433.16	Diablo	0.524037669	0.979612363	FALSE	-0.482439742	0.66525371	FALSE	-2.588835527	0.017978229	TRUE	-1.006477411	0.687721015	FALSE	-3.112873197	0.03077231	TRUE	-2.106395786	0.525540813	FALSE
4861	ENSMUSG00000029436.9	Mmp17	-0.846232059	0.785057402	FALSE	-1.430267338	0.027137958	TRUE	-2.471916416	0.000989909	TRUE	-0.584035279	0.770964045	FALSE	-1.625684357	0.129967735	FALSE	-1.041649078	0.913291445	FALSE
4865	ENSMUSG00000029446.14	Psph	0.548483623	0.934391983	FALSE	1.098644151	0.097181159	FALSE	1.573840032	0.026535207	TRUE	0.550160528	0.783583277	FALSE	1.025356409	0.33550239	FALSE	0.475195881	1	FALSE
4866	ENSMUSG00000029447.11	Cct6a	0.582349143	0.715528565	FALSE	0.896448763	0.026640061	TRUE	0.886091448	0.050800992	FALSE	0.31409962	0.813466553	FALSE	0.303742305	0.703730022	FALSE	-0.010357315	1	FALSE
4873	ENSMUSG00000029462.18	Vps29	0.087211874	1	FALSE	-0.254615771	0.477008558	FALSE	-0.913769563	0.011228626	TRUE	-0.341827645	0.691252279	FALSE	-1.000981437	0.035714874	TRUE	-0.659153792	0.590351736	FALSE
4874	ENSMUSG00000029463.5	Fam216a	0.120804031	1	FALSE	0.912709732	0.038057431	TRUE	1.496219469	0.001432623	TRUE	0.791905701	0.410325891	FALSE	1.375415437	0.032280016	TRUE	0.583509737	0.966041318	FALSE
4875	ENSMUSG00000029464.10	Gpn3	-0.57806887	0.864825475	FALSE	-1.207753609	0.024293177	TRUE	-1.586395349	0.009882282	TRUE	-0.629684739	0.66535269	FALSE	-1.008326479	0.266190925	FALSE	-0.378641739	1	FALSE
4876	ENSMUSG00000029465.14	Arpc3	-0.040730307	1	FALSE	0.77844182	0.000342458	TRUE	1.077587127	4.86E-06	TRUE	0.819172128	0.009816457	TRUE	1.118317435	0.000188322	TRUE	0.299145307	0.972030098	FALSE
4888	ENSMUSG00000029480.13	Dhx37	0.671494885	0.213989507	FALSE	0.695605857	0.009644616	TRUE	0.407087491	0.203237542	FALSE	0.024110972	0.990020452	FALSE	-0.264407394	0.599848554	FALSE	-0.288518366	1	FALSE
4891	ENSMUSG00000029499.11	Pxmp2	1.896337932	0.724492563	FALSE	3.591102938	0.006220634	TRUE	4.008592588	0.005071284	TRUE	1.694765005	0.618301408	FALSE	2.112254655	0.327790676	FALSE	0.41748965	1	FALSE
4894	ENSMUSG00000029502.14	Golga3	0.066354489	1	FALSE	-0.045384856	0.899645498	FALSE	-0.630335347	0.029765152	TRUE	-0.111739346	0.914485981	FALSE	-0.696689836	0.074638589	FALSE	-0.584950491	0.440336469	FALSE
4900	ENSMUSG00000029516.19	Cit	2.036277636	0.54153054	FALSE	3.64170153	0.001082338	TRUE	3.430036403	0.005243747	TRUE	1.605423894	0.559848201	FALSE	1.393758767	0.476799355	FALSE	-0.211665127	1	FALSE
4908	ENSMUSG00000029538.14	Srsf9	0.224793972	0.972399311	FALSE	1.01365091	0.002226306	TRUE	1.225519452	0.000726793	TRUE	0.788856938	0.232630611	FALSE	1.00072548	0.047633025	TRUE	0.211868542	1	FALSE
4912	ENSMUSG00000029550.11	Sppl3	-2.384180925	0.014635706	TRUE	-0.224784299	0.801319818	FALSE	0.268548618	0.779672773	FALSE	2.159396627	0.040377296	TRUE	2.652729543	0.005356103	TRUE	0.493332917	1	FALSE
4918	ENSMUSG00000029561.17	Oasl2	-0.157774527	1	FALSE	-3.17821335	0.027686715	TRUE	-5.159909312	0.002403867	TRUE	-3.020438823	0.308720989	FALSE	-5.002134785	0.027310842	TRUE	-1.981695963	1	FALSE
4920	ENSMUSG00000029570.5	Lfng	-0.248382242	0.961474554	FALSE	-0.355051729	0.321830051	FALSE	-1.005261133	0.004508213	TRUE	-0.106669488	0.945660791	FALSE	-0.756878892	0.140313919	FALSE	-0.650209404	0.619687075	FALSE
4923	ENSMUSG00000029580.14	Actb	0.15496754	0.994779086	FALSE	0.936710886	0.013666233	TRUE	1.259203457	0.002265799	TRUE	0.781743347	0.322946145	FALSE	1.104235917	0.054966932	FALSE	0.322492571	1	FALSE
4924	ENSMUSG00000029581.14	Fscn1	-5.637874772	0.493832174	FALSE	-6.653150721	0.033509728	TRUE	-2.583413656	0.495397729	FALSE	-1.015275948	0.947159403	FALSE	3.054461117	0.589223011	FALSE	4.069737065	0.993265863	FALSE
4926	ENSMUSG00000029591.14	Ung	1.71401912	0.514751489	FALSE	2.716509096	0.00316746	TRUE	3.051139884	0.002339754	TRUE	1.002489977	0.700501471	FALSE	1.337120765	0.393885412	FALSE	0.334630788	1	FALSE
4931	ENSMUSG00000029603.15	Dtx1	-0.775262098	0.864825475	FALSE	-2.409863452	0.000501632	TRUE	-5.156462222	1.53E-12	TRUE	-1.634601354	0.254937284	FALSE	-4.381200124	2.17E-06	TRUE	-2.74659877	0.007553917	TRUE
4932	ENSMUSG00000029605.16	Oas1b	-1.446462367	0.878158357	FALSE	-1.702500987	0.264377439	FALSE	-4.366072636	0.033684768	TRUE	-0.25603862	0.975840008	FALSE	-2.919610268	0.310381	FALSE	-2.663571648	0.930364609	FALSE
4933	ENSMUSG00000029610.13	Aimp2	0.857242692	0.516086223	FALSE	1.186731048	0.011116142	TRUE	1.098332514	0.037166938	TRUE	0.329488356	0.838187904	FALSE	0.241089822	0.810653142	FALSE	-0.088398534	1	FALSE
4935	ENSMUSG00000029614.13	Rpl6	0.262055552	0.857957171	FALSE	0.58011231	0.012646116	TRUE	0.944086646	0.00015448	TRUE	0.318056758	0.602853498	FALSE	0.682031095	0.052834694	FALSE	0.363974336	0.877901871	FALSE
4936	ENSMUSG00000029616.9	Erp29	0.334689122	0.979701434	FALSE	-0.022509907	0.980262118	FALSE	-1.536451933	0.024409328	TRUE	-0.357199028	0.864876701	FALSE	-1.871141054	0.036348968	TRUE	-1.513942026	0.318219316	FALSE
4937	ENSMUSG00000029617.10	Ccz1	0.19941512	0.971050428	FALSE	0.811914025	0.004925893	TRUE	0.943309932	0.002918521	TRUE	0.612498906	0.306678835	FALSE	0.743894812	0.099788045	FALSE	0.131395906	1	FALSE
4938	ENSMUSG00000029621.14	Arpc1a	0.174171651	0.984736559	FALSE	0.659477091	0.049014247	TRUE	0.885426806	0.015109223	TRUE	0.48530544	0.556808775	FALSE	0.711255155	0.177903522	FALSE	0.225949715	1	FALSE
4940	ENSMUSG00000029623.14	Pdap1	0.763223828	0.816160331	FALSE	1.283426088	0.039277616	TRUE	1.356760721	0.050545811	FALSE	0.52020226	0.792824604	FALSE	0.593536892	0.60623282	FALSE	0.073334633	1	FALSE
4941	ENSMUSG00000029624.10	Ptcd1	-0.155950947	0.974527442	FALSE	-0.497692505	0.051753432	FALSE	-0.731759153	0.009229783	TRUE	-0.341741559	0.601103363	FALSE	-0.575808206	0.152623695	FALSE	-0.234066648	1	FALSE
4943	ENSMUSG00000029627.12	Zkscan14	-0.589558074	0.854601365	FALSE	-1.481014071	0.003716059	TRUE	-1.17455133	0.044278168	TRUE	-0.891455997	0.460325281	FALSE	-0.584993256	0.537156897	FALSE	0.306462741	1	FALSE
4951	ENSMUSG00000029642.11	Polr1d	0.296153678	0.961006722	FALSE	0.75896252	0.049637448	TRUE	0.541931512	0.229534781	FALSE	0.462808842	0.654595385	FALSE	0.245777834	0.752485342	FALSE	-0.217031008	1	FALSE
4954	ENSMUSG00000029649.10	Pomp	0.528892898	0.806941653	FALSE	1.286859135	0.001707852	TRUE	1.296367263	0.004358107	TRUE	0.757966236	0.414637454	FALSE	0.767474365	0.26508941	FALSE	0.009508128	1	FALSE
4959	ENSMUSG00000029658.17	Wdr95	2.946894535	0.288708647	FALSE	2.781762262	0.03007423	TRUE	1.328623549	0.398921008	FALSE	-0.165132273	0.983987194	FALSE	-1.618270986	0.460984479	FALSE	-1.453138713	1	FALSE
4963	ENSMUSG00000029672.16	Fam3c	-0.274371659	0.919569002	FALSE	0.042562187	0.924100387	FALSE	0.68937485	0.042127749	TRUE	0.316933846	0.721763804	FALSE	0.963746509	0.030585123	TRUE	0.646812663	0.520932039	FALSE
4964	ENSMUSG00000029673.17	Auts2	-0.323032448	0.994023362	FALSE	-2.636174699	0.00048448	TRUE	-3.608153445	0.00010984	TRUE	-2.31314225	0.072960304	FALSE	-3.285120997	0.00695116	TRUE	-0.971978746	1	FALSE
4968	ENSMUSG00000029684.14	Wasl	-0.565922053	0.564624379	FALSE	-0.609505889	0.065893244	FALSE	-0.741492663	0.046808655	TRUE	-0.043583836	0.98416669	FALSE	-0.17557061	0.801816297	FALSE	-0.131986774	1	FALSE
4970	ENSMUSG00000029695.13	Aass	-1.334734666	0.994253188	FALSE	3.23302775	0.305288189	FALSE	8.798211911	0.003836453	TRUE	4.567762417	0.540471651	FALSE	10.13294658	0.017150876	TRUE	5.565184161	0.525540813	FALSE
4972	ENSMUSG00000029703.10	Lrwd1	0.69042631	0.494725607	FALSE	1.191287918	0.000932037	TRUE	1.368085868	0.000537474	TRUE	0.500861607	0.601412803	FALSE	0.677659558	0.263634289	FALSE	0.17679795	1	FALSE
4976	ENSMUSG00000029714.11	Gigyf1	-1.158287479	0.685605852	FALSE	-1.853456344	0.020458564	TRUE	-2.467964912	0.01011211	TRUE	-0.695168865	0.776461712	FALSE	-1.309677432	0.348548844	FALSE	-0.614508567	1	FALSE
4981	ENSMUSG00000029725.10	Ppp1r35	0.230819505	0.990030916	FALSE	0.930217614	0.073606487	FALSE	1.267382753	0.023741786	TRUE	0.699398109	0.586100369	FALSE	1.036563248	0.200458639	FALSE	0.337165139	1	FALSE
4983	ENSMUSG00000029729.12	Zkscan1	-0.078969009	1	FALSE	-0.411406742	0.251427882	FALSE	-1.021016108	0.006348725	TRUE	-0.332437733	0.734535562	FALSE	-0.942047099	0.065720895	FALSE	-0.609609366	0.745611815	FALSE
4984	ENSMUSG00000029730.16	Mcm7	1.097892793	0.445509704	FALSE	2.066455431	0.000121805	TRUE	2.18920361	0.000246765	TRUE	0.968562638	0.456850547	FALSE	1.091310817	0.230906729	FALSE	0.122748179	1	FALSE
4988	ENSMUSG00000029762.6	Akr1b8	0.649169845	1	FALSE	5.916250003	0.00360783	TRUE	6.672345799	0.001979136	TRUE	5.267080158	0.179069635	FALSE	6.023175954	0.048137646	TRUE	0.756095796	1	FALSE
4991	ENSMUSG00000029771.12	Irf5	-2.664672241	0.228289061	FALSE	-0.546255038	0.688005205	FALSE	0.607376406	0.675452176	FALSE	2.118417202	0.367126192	FALSE	3.272048647	0.044865132	TRUE	1.153631444	1	FALSE
4993	ENSMUSG00000029776.11	Hibadh	0.010227351	1	FALSE	0.184727304	0.367632338	FALSE	0.490850059	0.015251805	TRUE	0.174499953	0.752490004	FALSE	0.480622708	0.086662383	FALSE	0.306122755	0.792558567	FALSE
4994	ENSMUSG00000029777.10	Gars	0.886425805	0.353459736	FALSE	1.166144647	0.004122075	TRUE	1.221108446	0.006816082	TRUE	0.279718842	0.847060604	FALSE	0.334682641	0.676523279	FALSE	0.054963798	1	FALSE
4997	ENSMUSG00000029787.10	Avl9	-0.735620638	0.882255834	FALSE	-2.253289942	0.001436224	TRUE	-2.415727197	0.002095545	TRUE	-1.517669305	0.308720989	FALSE	-1.68010656	0.142694053	FALSE	-0.162437255	1	FALSE
5003	ENSMUSG00000029814.10	Igf2bp3	-0.187975202	1	FALSE	1.967310272	0.016869471	TRUE	3.31246255	0.000118776	TRUE	2.155285474	0.14611378	FALSE	3.500437752	0.001702384	TRUE	1.345152278	0.756882216	FALSE
5004	ENSMUSG00000029815.12	Malsu1	-0.047963995	1	FALSE	0.630286318	0.143196691	FALSE	1.032395772	0.022883887	TRUE	0.678250313	0.474110657	FALSE	1.080359768	0.084199892	FALSE	0.402109454	1	FALSE
5008	ENSMUSG00000029822.15	Osbpl3	4.701091918	0.495424092	FALSE	6.475547271	0.00994589	TRUE	6.853189226	0.01242358	TRUE	1.774455352	0.823351528	FALSE	2.152097307	0.63530404	FALSE	0.377641955	1	FALSE
5009	ENSMUSG00000029823.16	Luc7l2	7.358096341	0.102471081	FALSE	7.64881034	0.003843214	TRUE	8.404282332	0.003217485	TRUE	0.290713999	0.987348872	FALSE	1.046185991	0.842812407	FALSE	0.755471992	1	FALSE
5010	ENSMUSG00000029826.14	Zc3hav1	-0.451484656	0.551537772	FALSE	-0.441946032	0.094853441	FALSE	-0.604099854	0.03620707	TRUE	0.009538624	0.998871473	FALSE	-0.152615198	0.77463756	FALSE	-0.162153822	1	FALSE
5037	ENSMUSG00000030007.8	Cct7	0.685050654	0.580100185	FALSE	1.089785749	0.006286103	TRUE	1.19021146	0.006995406	TRUE	0.404735094	0.737896868	FALSE	0.505160806	0.483462826	FALSE	0.100425711	1	FALSE
5044	ENSMUSG00000030036.8	Mogs	-0.433522008	0.825107016	FALSE	0.977753619	0.005388969	TRUE	1.156581594	0.002701009	TRUE	1.411275627	0.003305332	TRUE	1.590103602	0.001198919	TRUE	0.178827975	1	FALSE
5045	ENSMUSG00000030037.9	Mrpl53	0.463437645	0.923177833	FALSE	1.197581226	0.020579576	TRUE	1.300197898	0.023007264	TRUE	0.734143581	0.57001261	FALSE	0.836760253	0.330586951	FALSE	0.102616672	1	FALSE
5048	ENSMUSG00000030045.10	Mrpl19	0.532317004	0.579870285	FALSE	0.719653095	0.021133172	TRUE	0.659993699	0.061571421	FALSE	0.18733609	0.869472581	FALSE	0.127676695	0.855223516	FALSE	-0.059659395	1	FALSE
5049	ENSMUSG00000030047.14	Arhgap25	-0.153825805	1	FALSE	-1.167141434	0.307995263	FALSE	-4.109506538	0.000719031	TRUE	-1.013315629	0.748799342	FALSE	-3.955680733	0.013888451	TRUE	-2.942365105	0.252748172	FALSE
5053	ENSMUSG00000030056.8	Isy1	0.544758681	0.681680542	FALSE	1.049156074	0.003221961	TRUE	1.039578733	0.008758679	TRUE	0.504397393	0.584906716	FALSE	0.494820052	0.435480268	FALSE	-0.009577341	1	FALSE
5056	ENSMUSG00000030060.14	Hmces	0.445281616	0.861961668	FALSE	1.315659811	0.000760545	TRUE	1.705057988	5.78E-05	TRUE	0.870378195	0.284113698	FALSE	1.259776372	0.032467723	TRUE	0.389398177	1	FALSE
5058	ENSMUSG00000030062.7	Rpn1	1.155640879	0.310610138	FALSE	1.761219905	0.000415341	TRUE	1.864601768	0.00075728	TRUE	0.605579026	0.671016591	FALSE	0.708960889	0.432489106	FALSE	0.103381863	1	FALSE
5060	ENSMUSG00000030067.17	Foxp1	-0.440666428	0.844131812	FALSE	-0.981459271	0.009214587	TRUE	-1.089861056	0.009169497	TRUE	-0.540792843	0.57548835	FALSE	-0.649194628	0.307486486	FALSE	-0.108401785	1	FALSE
5064	ENSMUSG00000030079.15	Ruvbl1	1.0646375	0.410728613	FALSE	1.438680146	0.005012866	TRUE	1.574036146	0.005433203	TRUE	0.374042646	0.831207154	FALSE	0.509398647	0.599153169	FALSE	0.135356	1	FALSE
5065	ENSMUSG00000030082.14	Sec61a1	0.745234557	0.473028729	FALSE	1.139514548	0.002884112	TRUE	1.204332214	0.004441363	TRUE	0.394279991	0.73482303	FALSE	0.459097657	0.514813237	FALSE	0.064817666	1	FALSE
5066	ENSMUSG00000030083.11	Abtb1	-0.631829069	0.058756316	FALSE	-0.469417369	0.022392676	TRUE	-0.287477475	0.240160918	FALSE	0.162411701	0.809794997	FALSE	0.344351594	0.31975891	FALSE	0.181939893	1	FALSE
5068	ENSMUSG00000030086.16	Chchd6	0.853305631	0.506812221	FALSE	1.261341919	0.005159616	TRUE	1.333092645	0.00738573	TRUE	0.408036289	0.767375835	FALSE	0.479787014	0.560683097	FALSE	0.071750725	1	FALSE
5071	ENSMUSG00000030094.8	Xpc	-0.078626226	1	FALSE	-0.873327989	0.020612723	TRUE	-0.72861833	0.092114168	FALSE	-0.794701763	0.306678835	FALSE	-0.649992104	0.301670053	FALSE	0.144709659	1	FALSE
5075	ENSMUSG00000030102.11	Itpr1	-0.059622265	1	FALSE	-0.6128545	0.401020878	FALSE	-1.718860701	0.016719807	TRUE	-0.553232235	0.788857782	FALSE	-1.659238436	0.100146569	FALSE	-1.1060062	0.782169502	FALSE
5076	ENSMUSG00000030103.11	Bhlhe40	2.648560466	0.476052575	FALSE	4.68748244	0.000506549	TRUE	6.235585507	2.06E-05	TRUE	2.038921973	0.557489561	FALSE	3.587025041	0.094149743	FALSE	1.548103067	1	FALSE
5079	ENSMUSG00000030107.10	Usp18	-0.332735344	0.981520903	FALSE	-1.147679345	0.063040211	FALSE	-2.167853342	0.000956585	TRUE	-0.814944001	0.609854754	FALSE	-1.835117998	0.044272313	TRUE	-1.020173997	0.802483384	FALSE
5080	ENSMUSG00000030108.14	Slc6a13	0.242280355	1	FALSE	2.137681817	0.113686887	FALSE	2.862316807	0.042542979	TRUE	1.895401462	0.557489561	FALSE	2.620036452	0.20082014	FALSE	0.72463499	1	FALSE
5083	ENSMUSG00000030122.12	Ptms	1.025651929	0.982682933	FALSE	3.786871441	0.049609828	TRUE	4.335765297	0.041353611	TRUE	2.761219512	0.557849251	FALSE	3.310113369	0.288355238	FALSE	0.548893856	1	FALSE
5084	ENSMUSG00000030123.15	Plxnd1	-0.572418973	0.994779086	FALSE	2.447246814	0.10010694	FALSE	3.653808903	0.021290035	TRUE	3.019665788	0.306678835	FALSE	4.226227877	0.048283662	TRUE	1.206562089	1	FALSE
5085	ENSMUSG00000030124.2	Lag3	3.807382283	0.058091024	FALSE	6.35825147	3.35E-08	TRUE	7.237287972	1.16E-08	TRUE	2.550869186	0.308720989	FALSE	3.429905689	0.061891546	FALSE	0.879036502	1	FALSE
5088	ENSMUSG00000030127.15	Cops7a	1.085587084	0.537310363	FALSE	1.591485429	0.008072047	TRUE	1.361662422	0.045441088	TRUE	0.505898345	0.793515036	FALSE	0.276075338	0.834468526	FALSE	-0.229823007	1	FALSE
5090	ENSMUSG00000030134.11	Rasgef1a	3.303053645	0.289851794	FALSE	4.177143425	0.003152201	TRUE	5.051243101	0.000697137	TRUE	0.87408978	0.840443875	FALSE	1.748189456	0.4308985	FALSE	0.874099677	1	FALSE
5091	ENSMUSG00000030137.8	Tuba8	2.546296841	0.33871298	FALSE	2.340867915	0.047342325	TRUE	5.783417609	5.49E-07	TRUE	-0.205428927	0.973824063	FALSE	3.237120768	0.034667213	TRUE	3.442549695	0.028445568	TRUE
5095	ENSMUSG00000030149.15	Klrk1	2.988195921	0.19573818	FALSE	4.037783621	0.000421909	TRUE	4.456333095	0.000419201	TRUE	1.0495877	0.775011784	FALSE	1.468137174	0.482496561	FALSE	0.418549474	1	FALSE
5100	ENSMUSG00000030161.8	Gabarapl1	0.8340784	0.94829627	FALSE	2.250806934	0.02762836	TRUE	2.810241919	0.011900317	TRUE	1.416728534	0.586866426	FALSE	1.976163519	0.232934303	FALSE	0.559434985	1	FALSE
5103	ENSMUSG00000030167.15	Klrc1	5.360810012	0.018961587	TRUE	7.218462235	6.09E-07	TRUE	7.75094045	1.40E-06	TRUE	1.857652223	0.64590584	FALSE	2.390130438	0.346611831	FALSE	0.532478215	1	FALSE
5105	ENSMUSG00000030172.15	Erc1	0.840536847	0.893344558	FALSE	0.820705788	0.397321335	FALSE	2.004073104	0.036827859	TRUE	-0.019831059	1	FALSE	1.163536258	0.435666487	FALSE	1.183367316	0.950347883	FALSE
5108	ENSMUSG00000030180.15	Kdm5a	-0.369006649	0.856340731	FALSE	-0.595567958	0.07481749	FALSE	-0.97393725	0.006894454	TRUE	-0.226561309	0.838647021	FALSE	-0.604930601	0.262684293	FALSE	-0.378369292	1	FALSE
5111	ENSMUSG00000030189.15	Ybx3	-0.044121545	1	FALSE	4.076799705	1.45E-08	TRUE	4.671959429	3.86E-09	TRUE	4.12092125	8.48E-06	TRUE	4.716080974	2.06E-06	TRUE	0.595159724	1	FALSE
5113	ENSMUSG00000030201.15	Lrp6	0.048769316	1	FALSE	-0.635673475	0.075846196	FALSE	-0.892307449	0.022433786	TRUE	-0.684442791	0.354459038	FALSE	-0.941076765	0.079946861	FALSE	-0.256633974	1	FALSE
5116	ENSMUSG00000030207.15	Fam234b	-0.168877062	0.983144528	FALSE	-0.773036778	0.014324293	TRUE	-0.86698697	0.014083198	TRUE	-0.604159716	0.376432908	FALSE	-0.698109908	0.170466609	FALSE	-0.093950193	1	FALSE
5120	ENSMUSG00000030214.7	Plbd1	-6.84706758	0.030896297	TRUE	-8.012866257	6.13E-05	TRUE	-7.356772897	0.001249847	TRUE	-1.165798677	0.888756377	FALSE	-0.509705317	0.923958867	FALSE	0.65609336	1	FALSE
5122	ENSMUSG00000030217.2	Art4	-0.125160844	1	FALSE	-2.374274409	0.004936007	TRUE	-2.487941527	0.008517413	TRUE	-2.249113565	0.149834346	FALSE	-2.362780683	0.071633671	FALSE	-0.113667118	1	FALSE
5125	ENSMUSG00000030224.10	Strap	0.468630331	0.834911394	FALSE	0.862596337	0.029858501	TRUE	0.824482562	0.065678771	FALSE	0.393966006	0.739186484	FALSE	0.355852231	0.635923573	FALSE	-0.038113774	1	FALSE
5127	ENSMUSG00000030231.11	Plekha5	-0.104038112	1	FALSE	-0.415848383	0.217959992	FALSE	-0.966801096	0.00653248	TRUE	-0.311810271	0.739186484	FALSE	-0.862762984	0.081473007	FALSE	-0.550952713	0.778947153	FALSE
5131	ENSMUSG00000030245.10	Golt1b	0.406015436	0.876270425	FALSE	0.908335864	0.019489764	TRUE	1.111231705	0.009118038	TRUE	0.502320428	0.624835968	FALSE	0.705216269	0.269036249	FALSE	0.202895841	1	FALSE
5135	ENSMUSG00000030257.16	Srgap3	1.762146103	0.702865041	FALSE	3.82928518	0.001109503	TRUE	4.638100311	0.000287825	TRUE	2.067139077	0.452511416	FALSE	2.875954209	0.121127489	FALSE	0.808815131	1	FALSE
5137	ENSMUSG00000030263.13	Lrmp	2.651596956	0.47638221	FALSE	3.254145905	0.019166669	TRUE	3.629303723	0.017919071	TRUE	0.602548949	0.918455755	FALSE	0.977706767	0.722523524	FALSE	0.375157818	1	FALSE
5138	ENSMUSG00000030264.14	Thumpd3	0.262311924	0.736972879	FALSE	0.580779617	0.001457401	TRUE	0.646006112	0.001353238	TRUE	0.318467692	0.456278825	FALSE	0.383694188	0.19869044	FALSE	0.065226496	1	FALSE
5139	ENSMUSG00000030265.14	Kras	-0.432520285	0.060255702	FALSE	-0.376616632	0.006945882	TRUE	-0.686015355	6.89E-06	TRUE	0.055903653	0.927482639	FALSE	-0.25349507	0.289171502	FALSE	-0.309398723	0.520932039	FALSE
5140	ENSMUSG00000030268.17	Bcat1	7.534317162	0.004161508	TRUE	7.388278362	0.000133912	TRUE	6.462598286	0.001891554	TRUE	-0.146038801	0.989637006	FALSE	-1.071718877	0.735089208	FALSE	-0.925680076	1	FALSE
5143	ENSMUSG00000030271.14	Ogg1	0.576121001	0.884778306	FALSE	0.731450962	0.231155773	FALSE	1.317253995	0.037524952	TRUE	0.155329961	0.957862842	FALSE	0.741132993	0.452075611	FALSE	0.585803033	1	FALSE
5146	ENSMUSG00000030276.19	Ttll3	-0.94497014	0.662715265	FALSE	-1.392096772	0.023104642	TRUE	-2.705691467	0.000141011	TRUE	-0.447126632	0.827300743	FALSE	-1.760721327	0.081760065	FALSE	-1.313594695	0.646972978	FALSE
5147	ENSMUSG00000030279.15	C2cd5	-0.811494261	0.488329064	FALSE	0.746312993	0.089008659	FALSE	1.093010332	0.020453279	TRUE	1.557807254	0.009564417	TRUE	1.904504592	0.001170107	TRUE	0.346697338	1	FALSE
5149	ENSMUSG00000030283.7	St8sia1	-0.205920452	0.995633156	FALSE	-1.637925708	0.002848478	TRUE	-2.018844975	0.00093636	TRUE	-1.432005257	0.167598876	FALSE	-1.812924523	0.029681022	TRUE	-0.380919267	1	FALSE
5151	ENSMUSG00000030286.6	Emc3	0.070831218	1	FALSE	-0.961040303	0.01503197	TRUE	-1.524885524	0.000464931	TRUE	-1.031871521	0.155408599	FALSE	-1.595716742	0.005170211	TRUE	-0.563845221	0.950347883	FALSE
5152	ENSMUSG00000030287.15	Itpr2	-0.650930566	0.83364489	FALSE	-1.440695272	0.007552765	TRUE	-2.442664991	2.91E-05	TRUE	-0.789764706	0.56268572	FALSE	-1.791734425	0.027569223	TRUE	-1.001969719	0.728394763	FALSE
5154	ENSMUSG00000030298.10	Sec13	0.464032963	0.846722172	FALSE	1.028003651	0.009959888	TRUE	1.179067997	0.007398595	TRUE	0.563970688	0.583404301	FALSE	0.715035035	0.283333304	FALSE	0.151064347	1	FALSE
5161	ENSMUSG00000030316.13	Tamm41	0.370573445	0.944286431	FALSE	0.700419238	0.132213805	FALSE	1.048340748	0.03470648	TRUE	0.329845792	0.823143336	FALSE	0.677767303	0.367115703	FALSE	0.347921511	1	FALSE
5167	ENSMUSG00000030327.8	Necap1	-0.336542407	0.874804036	FALSE	-0.657629695	0.040091898	TRUE	-0.846951416	0.017329904	TRUE	-0.321087288	0.733337118	FALSE	-0.510409009	0.344236863	FALSE	-0.18932172	1	FALSE
5169	ENSMUSG00000030335.6	Mrpl51	0.525089171	0.830455268	FALSE	1.244831269	0.003765413	TRUE	1.594872852	0.000653969	TRUE	0.719742099	0.478025114	FALSE	1.069783682	0.113505598	FALSE	0.350041583	1	FALSE
5172	ENSMUSG00000030339.7	Ltbr	-7.623029349	0.216881288	FALSE	-7.11821008	0.017738364	TRUE	-4.787050661	0.153270867	FALSE	0.504819268	0.980070347	FALSE	2.835978687	0.641441945	FALSE	2.331159419	1	FALSE
5173	ENSMUSG00000030342.8	Cd9	0.039741483	1	FALSE	1.087881136	0.009214587	TRUE	1.197321243	0.009584374	TRUE	1.048139653	0.187934333	FALSE	1.15757976	0.071203124	FALSE	0.109440107	1	FALSE
5176	ENSMUSG00000030347.6	D6Wsu163e	-0.01213484	1	FALSE	-0.971259664	0.353118698	FALSE	-2.915948376	0.022506153	TRUE	-0.959124824	0.727388085	FALSE	-2.903813537	0.085260235	FALSE	-1.944688713	0.79319309	FALSE
5178	ENSMUSG00000030352.15	Tspan9	0.178525339	1	FALSE	-1.753381378	0.093214632	FALSE	-2.95911088	0.011690544	TRUE	-1.931906717	0.375387832	FALSE	-3.137636218	0.046501638	TRUE	-1.205729502	1	FALSE
5179	ENSMUSG00000030357.10	Fkbp4	0.328014225	0.982682933	FALSE	-1.235839654	0.045971983	TRUE	-2.119173511	0.001794868	TRUE	-1.563853879	0.167720505	FALSE	-2.447187736	0.005531627	TRUE	-0.883333857	0.947428485	FALSE
5180	ENSMUSG00000030359.14	Pzp	3.380725579	0.830455268	FALSE	7.354230454	0.007791718	TRUE	9.677666465	0.000904209	TRUE	3.973504875	0.5127476	FALSE	6.296940886	0.107270508	FALSE	2.323436011	1	FALSE
5191	ENSMUSG00000030403.9	Vasp	0.0896017	0.99095282	FALSE	0.663179631	0.000697943	TRUE	0.855127151	5.95E-05	TRUE	0.573577931	0.099922136	FALSE	0.765525451	0.007159599	TRUE	0.19194752	1	FALSE
5194	ENSMUSG00000030417.15	Pdcd5	0.62127312	0.758220728	FALSE	1.33538571	0.002922624	TRUE	1.598277457	0.001146482	TRUE	0.71411259	0.513313048	FALSE	0.977004337	0.180152001	FALSE	0.262891747	1	FALSE
5196	ENSMUSG00000030423.7	Pop4	0.436203032	0.930827681	FALSE	1.217413401	0.014438883	TRUE	0.871300927	0.131031732	FALSE	0.781210369	0.509817529	FALSE	0.435097895	0.646678086	FALSE	-0.346112474	1	FALSE
5198	ENSMUSG00000030431.8	Tmem238	1.498802839	0.278723921	FALSE	1.860383472	0.003413611	TRUE	1.962277147	0.005111658	TRUE	0.361580633	0.880897509	FALSE	0.463474308	0.7150796	FALSE	0.101893675	1	FALSE
5199	ENSMUSG00000030432.12	Rpl28	0.486719605	0.685233849	FALSE	0.955372511	0.00270699	TRUE	1.326754489	0.000117515	TRUE	0.468652906	0.56103097	FALSE	0.840034884	0.089954756	FALSE	0.371381978	1	FALSE
5200	ENSMUSG00000030435.16	U2af2	0.411656972	0.884778306	FALSE	0.753281394	0.071026994	FALSE	1.111652208	0.013159219	TRUE	0.341624422	0.794281993	FALSE	0.699995235	0.30158181	FALSE	0.358370814	1	FALSE
5209	ENSMUSG00000030474.9	Siglece	-3.572377493	0.292940173	FALSE	-4.89029776	0.001532615	TRUE	-7.260221798	0.000871157	TRUE	-1.317920267	0.805290367	FALSE	-3.687844304	0.257094341	FALSE	-2.369924038	1	FALSE
5212	ENSMUSG00000030498.15	Gas2	0.645093329	0.934710098	FALSE	2.411086367	0.001078436	TRUE	2.86291419	0.000343354	TRUE	1.765993038	0.195893935	FALSE	2.217820861	0.037538142	TRUE	0.451827823	1	FALSE
5219	ENSMUSG00000030527.15	Crtc3	-0.45605971	0.87752226	FALSE	-1.028594921	0.019489764	TRUE	-0.896615117	0.07391386	FALSE	-0.572535211	0.624835968	FALSE	-0.440555406	0.591370988	FALSE	0.131979805	1	FALSE
5221	ENSMUSG00000030530.15	Furin	-0.515467012	0.861068429	FALSE	-0.411922503	0.433995852	FALSE	-1.762787841	0.001327643	TRUE	0.103544509	0.967227548	FALSE	-1.247320829	0.107110242	FALSE	-1.350865338	0.213117919	FALSE
5227	ENSMUSG00000030539.13	Sema4b	-1.154899548	0.989262704	FALSE	-6.352212204	0.008621489	TRUE	-1.994731957	0.496310516	FALSE	-5.197312656	0.301195951	FALSE	-0.839832409	0.876125606	FALSE	4.357480247	0.73241757	FALSE
5228	ENSMUSG00000030541.16	Idh2	-0.416065137	0.874804036	FALSE	-1.181852509	0.002342586	TRUE	-1.333344668	0.001863478	TRUE	-0.765787372	0.367523486	FALSE	-0.917279531	0.143535361	FALSE	-0.151492159	1	FALSE
5229	ENSMUSG00000030545.9	Pex11a	0.461794592	0.971050428	FALSE	2.232967616	0.000513724	TRUE	2.955948087	1.57E-05	TRUE	1.771173024	0.114544691	FALSE	2.494153495	0.005484087	TRUE	0.722980471	1	FALSE
5237	ENSMUSG00000030579.10	Tyrobp	-2.231763725	0.858135439	FALSE	-6.851780917	0.001453729	TRUE	-2.187291583	0.372660914	FALSE	-4.620017192	0.312860504	FALSE	0.044472141	0.996463144	FALSE	4.664489334	0.499419245	FALSE
5239	ENSMUSG00000030588.12	Yif1b	0.729247709	0.795904043	FALSE	1.544493183	0.005526313	TRUE	1.591478812	0.009997945	TRUE	0.815245474	0.561991067	FALSE	0.862231102	0.366632687	FALSE	0.046985629	1	FALSE
5246	ENSMUSG00000030603.16	Psmc4	0.601832982	0.806941653	FALSE	0.95459457	0.046942736	TRUE	1.04288961	0.050905746	FALSE	0.352761588	0.823351528	FALSE	0.441056628	0.622928332	FALSE	0.08829504	1	FALSE
5252	ENSMUSG00000030612.6	Mrpl46	0.305722079	0.891633448	FALSE	0.869300863	0.004123153	TRUE	0.988314181	0.003000664	TRUE	0.563578783	0.40343389	FALSE	0.682592102	0.161622958	FALSE	0.119013319	1	FALSE
5254	ENSMUSG00000030615.12	Tmem126a	1.58918295	0.742393142	FALSE	1.942975113	0.099996628	FALSE	2.648335538	0.03726498	TRUE	0.353792162	0.949499613	FALSE	1.059152587	0.617475548	FALSE	0.705360425	1	FALSE
5259	ENSMUSG00000030630.16	Fah	0.399848116	0.969378427	FALSE	1.895053579	0.000333277	TRUE	2.869410157	2.25E-07	TRUE	1.495205463	0.106209121	FALSE	2.469562042	0.000535681	TRUE	0.974356578	0.674941572	FALSE
5260	ENSMUSG00000030641.10	Ddias	0.86196202	0.86402033	FALSE	1.613008914	0.041030959	TRUE	1.94501173	0.024381329	TRUE	0.751046894	0.747175742	FALSE	1.083049709	0.419719214	FALSE	0.332002816	1	FALSE
5261	ENSMUSG00000030647.8	Ndufc2	0.520942756	0.863161469	FALSE	1.324283747	0.004415551	TRUE	1.660284039	0.001083295	TRUE	0.803340992	0.464106524	FALSE	1.139341284	0.122501903	FALSE	0.336000292	1	FALSE
5263	ENSMUSG00000030653.17	Pde2a	0.146533976	1	FALSE	-1.343098963	0.051503701	FALSE	-2.117653362	0.004256725	TRUE	-1.489632939	0.284113698	FALSE	-2.264187338	0.023495916	TRUE	-0.774554399	1	FALSE
5264	ENSMUSG00000030654.9	Arl6ip1	-0.271831068	0.869154699	FALSE	0.503758769	0.04880192	TRUE	1.13413861	2.03E-05	TRUE	0.775589837	0.058040635	FALSE	1.405969679	1.69E-05	TRUE	0.630379842	0.312379788	FALSE
5265	ENSMUSG00000030655.15	Smg1	-0.331375959	0.949129263	FALSE	-0.668626516	0.116250356	FALSE	-1.011140152	0.026717667	TRUE	-0.337250557	0.80088282	FALSE	-0.679764193	0.322402828	FALSE	-0.342513636	1	FALSE
5267	ENSMUSG00000030659.14	Nucb2	-0.374660689	0.869154699	FALSE	-1.124154107	0.001013285	TRUE	-1.855527411	2.78E-06	TRUE	-0.749493418	0.29356395	FALSE	-1.480866722	0.004469654	TRUE	-0.731373303	0.669304519	FALSE
5268	ENSMUSG00000030660.9	Pik3c2a	-0.74955958	0.882255834	FALSE	-1.725956451	0.019073544	TRUE	-1.729646242	0.037764254	TRUE	-0.976396871	0.614395945	FALSE	-0.980086662	0.454699618	FALSE	-0.00368979	1	FALSE
5269	ENSMUSG00000030662.10	Ipo5	1.569712267	0.238731323	FALSE	2.011651499	0.00160031	TRUE	1.672785569	0.020179261	TRUE	0.441939232	0.845000499	FALSE	0.103073302	0.950388971	FALSE	-0.33886593	1	FALSE
5270	ENSMUSG00000030666.11	Calcb	4.24406465	0.600358211	FALSE	5.669771516	0.030213215	TRUE	8.682984549	0.001323589	TRUE	1.425706866	0.860150843	FALSE	4.438919899	0.2217761	FALSE	3.013213033	0.950347883	FALSE
5272	ENSMUSG00000030671.9	Pde3b	-0.605848213	0.857957171	FALSE	-1.189175501	0.028318535	TRUE	-1.72721667	0.003236118	TRUE	-0.583327288	0.708861529	FALSE	-1.121368457	0.19869044	FALSE	-0.538041169	1	FALSE
5276	ENSMUSG00000030678.7	Maz	-0.695001456	0.590069839	FALSE	0.215274072	0.67771983	FALSE	0.803418437	0.088145754	FALSE	0.910275527	0.281142923	FALSE	1.498419893	0.01138393	TRUE	0.588144365	0.940704948	FALSE
5281	ENSMUSG00000030685.5	Kctd13	0.683834801	0.366788817	FALSE	0.907675547	0.00403358	TRUE	0.989257222	0.004508213	TRUE	0.223840746	0.834187286	FALSE	0.305422421	0.606690564	FALSE	0.081581675	1	FALSE
5282	ENSMUSG00000030688.15	Stard10	-4.992557394	0.260337473	FALSE	1.529177652	0.336933443	FALSE	1.311360917	0.464865572	FALSE	6.521735046	0.044393675	TRUE	6.303918311	0.028242369	TRUE	-0.217816735	1	FALSE
5283	ENSMUSG00000030691.15	Fchsd2	-0.506573842	0.995633156	FALSE	-1.985612457	0.152210806	FALSE	-5.684026009	0.00326597	TRUE	-1.479038615	0.693204918	FALSE	-5.177452167	0.035864632	TRUE	-3.698413552	0.566737395	FALSE
5284	ENSMUSG00000030695.16	Aldoa	0.654127662	0.531073183	FALSE	1.523168886	1.02E-05	TRUE	1.767069108	3.90E-06	TRUE	0.869041224	0.218447694	FALSE	1.112941446	0.040807307	TRUE	0.243900222	1	FALSE
5285	ENSMUSG00000030697.7	Ppp4c	0.287094663	0.905015822	FALSE	0.805050735	0.007024531	TRUE	0.784022744	0.018917941	TRUE	0.517956071	0.461686538	FALSE	0.496928081	0.326231366	FALSE	-0.021027991	1	FALSE
5291	ENSMUSG00000030708.14	Dnajb13	-0.749579046	0.520780626	FALSE	-1.442984315	0.000318031	TRUE	-2.414188578	4.13E-07	TRUE	-0.693405269	0.474110657	FALSE	-1.664609532	0.009340721	TRUE	-0.971204263	0.53654521	FALSE
5298	ENSMUSG00000030726.16	Pold3	0.401742459	0.855993968	FALSE	0.907436436	0.009531728	TRUE	0.955279075	0.014130176	TRUE	0.505693977	0.565360519	FALSE	0.553536616	0.351880879	FALSE	0.047842639	1	FALSE
5300	ENSMUSG00000030729.17	Pgm2l1	-0.54146094	0.923177833	FALSE	-1.279614736	0.035318504	TRUE	-2.809236165	4.43E-05	TRUE	-0.738153796	0.652360981	FALSE	-2.267775225	0.014854318	TRUE	-1.529621429	0.377938613	FALSE
5303	ENSMUSG00000030738.11	Eif3c	0.911677266	0.360482851	FALSE	1.196715552	0.004397522	TRUE	0.918077495	0.056555424	FALSE	0.285038287	0.849661431	FALSE	0.00640023	0.998172339	FALSE	-0.278638057	1	FALSE
5308	ENSMUSG00000030747.5	Dgat2	5.203217286	0.004739653	TRUE	5.329972402	2.97E-05	TRUE	3.047052322	0.040809862	TRUE	0.126755116	0.989637006	FALSE	-2.156164965	0.316570931	FALSE	-2.28292008	0.748161772	FALSE
5309	ENSMUSG00000030748.9	Il4ra	-0.065378574	1	FALSE	-0.858289529	0.05830528	FALSE	-1.275074659	0.009432668	TRUE	-0.792910955	0.435640658	FALSE	-1.209696086	0.076968042	FALSE	-0.41678513	1	FALSE
5310	ENSMUSG00000030750.13	Nsmce1	0.097127988	0.994779086	FALSE	0.62470809	0.01045994	TRUE	1.038019703	6.85E-05	TRUE	0.527580102	0.296716886	FALSE	0.940891715	0.0068566	TRUE	0.413311613	0.789327358	FALSE
5311	ENSMUSG00000030751.18	Psma1	0.486408883	0.825107016	FALSE	0.99701513	0.011747388	TRUE	1.120771878	0.010294542	TRUE	0.510606246	0.632429326	FALSE	0.634362995	0.343649004	FALSE	0.123756748	1	FALSE
5312	ENSMUSG00000030752.8	Kdm8	0.660947277	0.514751489	FALSE	0.762512941	0.035169825	TRUE	0.616103545	0.139555461	FALSE	0.101565663	0.956394553	FALSE	-0.044843732	0.961542633	FALSE	-0.146409396	1	FALSE
5316	ENSMUSG00000030759.16	Far1	0.638997161	0.716933696	FALSE	1.113545733	0.011118959	TRUE	0.618402002	0.237988449	FALSE	0.474548572	0.707483474	FALSE	-0.02059516	0.988382215	FALSE	-0.495143731	1	FALSE
5317	ENSMUSG00000030760.14	Acer3	-0.075909332	1	FALSE	-0.989134962	0.006233783	TRUE	-1.163555284	0.004527547	TRUE	-0.91322563	0.182537756	FALSE	-1.087645951	0.052914005	FALSE	-0.174420321	1	FALSE
5321	ENSMUSG00000030775.10	Trat1	-0.490224512	0.884252681	FALSE	-2.22380596	1.18E-06	TRUE	-2.507662355	1.96E-06	TRUE	-1.733581447	0.0139216	TRUE	-2.017437843	0.004156918	TRUE	-0.283856396	1	FALSE
[truncated: 2,122 more rows]
